# Supplementary material for: Happy just because. A cross-cultural study on subjective wellbeing in three Indigenous societies
Source: PLoS One. 2021 May 13;16(5):e0251551. doi: 10.1371/journal.pone.0251551 (PMC8118246; doi:10.1371/journal.pone.0251551)
Supplement: S1 Data — (XLSX) [file pone.0251551.s002.xlsx]

## Sheet: Full1
society	village	coderid	idsubjid	female	quarter	imind	imind_code1	imind_code2	obs	avg_imind	noresponse	swb
Tsimane	102	10	10201130	1	4	Not good	23	33	4	2.25	Explained	Negative
Tsimane	101	13	10102130	1	2	Not good	31		3	2	Explained	Negative
Tsimane	102	10	10201030	1	1	Not good	12		4	1.25	Explained	Negative
Tsimane	102	10	10201033	0	2	Not good	23		4	1.75	Explained	Negative
Tsimane	101	13	10103631	0	2	Not good	22		2	1.5	Explained	Negative
Tsimane	101	13	10100231	0	2	Not good	23		1	1	Explained	Negative
Tsimane	101	13	10102931	0	1	Not good	11		3	2333333	Explained	Negative
Tsimane	102	10	10200531	0	1	Not good	31		4	3	Explained	Negative
Tsimane	102	10	10200831	0	4	Not good	13		4	1.5	Explained	Negative
Tsimane	101	13	10102530	1	2	Not good	13	1	3	2333333	Explained	Negative
Tsimane	102	10	10200130	1	2	Not good	21		4	2.5	Explained	Negative
Tsimane	102	10	10201931	0	1	Not good	11		3	2333333	Explained	Negative
Tsimane	101	13	10101630	1	1	Not good	31		3	2	Explained	Negative
Tsimane	101	13	10102030	1	3	Not good	11		3	2	Explained	Negative
Tsimane	102	10	10201030	1	2	Not good	13	12	4	1.25	Explained	Negative
Tsimane	102	10	10201031	0	2	Not good	13	12	4	1.75	Explained	Negative
Tsimane	102	10	10201033	0	4	Not good	50	41	4	1.75	Explained	Negative
Tsimane	102	10	10201130	1	4	Not good	0		4	2.25	Unexplained	Negative
Tsimane	102	10	10200831	0	1	Very bad	23		4	1.5	Explained	Negative
Tsimane	102	10	10201530	1	3	Not good	13		4	2	Explained	Negative
Tsimane	102	10	10201530	1	2	Not good	13		4	2	Explained	Negative
Tsimane	101	13	10101731	0	2	Not good	31		3	1666667	Explained	Negative
Tsimane	102	10	10201831	0	1	Not good	11	42	3	1666667	Explained	Negative
Tsimane	101	13	10101032	1	2	Not good	13	21	3	1666667	Explained	Negative
Tsimane	102	10	10202031	0	4	Not good	33		4	2.75	Explained	Negative
Tsimane	102	10	10202130	1	2	Not good	23		2	2	Explained	Negative
Tsimane	101	13	10101030	1	1	Not good	11		3	1	Explained	Negative
Tsimane	101	13	10103732	1	2	Not good	11		3	1666667	Explained	Negative
Tsimane	102	10	10201131	0	4	Not good	12		4	2.75	Explained	Negative
Tsimane	101	13	10101531	0	2	Not good	1		3	2	Explained	Negative
Tsimane	101	13	10101032	1	1	Not good	0		3	1666667	Unexplained	Negative
Tsimane	101	13	10101031	0	1	Not good	11		3	1666667	Explained	Negative
Tsimane	101	13	10101731	0	3	Not good	22		3	1666667	Explained	Negative
Tsimane	102	10	10201830	1	2	Not good	13	12	4	1.75	Explained	Negative
Tsimane	101	13	10100830	1	1	Not good	22		3	2	Explained	Negative
Tsimane	102	10	10200830	1	1	Not good	12		4	2	Explained	Negative
Tsimane	102	10	10200930	1	4	Very bad	12		4	2.25	Explained	Negative
Tsimane	102	10	10201430	1	2	Not good	12		4	1.5	Explained	Negative
Tsimane	102	10	10201630	1	4	Not good	12	31	4	2.25	Explained	Negative
Tsimane	102	10	10200431	0	3	Not good	41		4	2.25	Explained	Negative
Tsimane	101	13	10100131	0	2	Not good	41		2	1.5	Explained	Negative
Tsimane	102	10	10201830	1	1	Not good	23		4	1.75	Explained	Negative
Tsimane	102	10	10200630	1	1	Not good	0		4	1.75	Unexplained	Negative
Tsimane	102	10	10201031	0	1	Not good	11		4	1.75	Explained	Negative
Tsimane	102	10	10200430	1	1	Very bad	23		4	2.25	Explained	Negative
Tsimane	102	10	10201431	0	1	Not good	11		4	2	Explained	Negative
Tsimane	102	10	10200631	0	1	Very bad	11		4	2	Explained	Negative
Tsimane	101	13	10102131	0	2	Not good	31		3	2	Explained	Negative
Tsimane	102	10	10200231	0	3	Not good	23		4	2.25	Explained	Negative
Tsimane	102	10	10201430	1	4	Not good	12		4	1.5	Explained	Negative
Tsimane	102	10	10200231	0	1	Not good	11		4	2.25	Explained	Negative
Tsimane	101	13	10102032	1	1	Not good	0		3	2333333	Unexplained	Negative
Tsimane	101	13	10100931	0	2	Not good	31	50	3	2333333	Explained	Negative
Tsimane	101	13	10100631	0	2	Not good	41		3	2333333	Explained	Negative
Tsimane	101	13	10101730	1	2	Not good	31		3	2	Explained	Negative
Tsimane	101	13	10103530	1	2	Not good	31		3	1666667	Explained	Negative
Tsimane	101	13	10100730	1	1	Not good	11		3	1333333	Explained	Negative
Tsimane	101	13	10103431	0	3	Not good	11		3	2333333	Explained	Negative
Tsimane	102	10	10200830	1	4	Not good	12		4	2	Explained	Negative
Tsimane	101	13	10100930	1	1	Not good	12		3	1666667	Explained	Negative
Tsimane	101	13	10101131	0	1	Not good	11		3	2333333	Explained	Negative
Tsimane	101	13	10103531	0	1	Not good	12	23	3	2	Explained	Negative
Tsimane	102	10	10201431	0	2	Not good	21		4	2	Explained	Negative
Tsimane	102	10	10200630	1	3	Not good	13	21	4	1.75	Explained	Negative
Tsimane	101	13	10100730	1	2	Not good	31		3	1333333	Explained	Negative
Tsimane	101	13	10103732	1	3	Not good	11		3	1666667	Explained	Negative
Tsimane	101	13	10102630	1	1	Not good	12		3	2333333	Explained	Negative
Tsimane	101	13	10101132	1	1	Not good	13	11	3	1666667	Explained	Negative
Tsimane	101	13	10103730	1	3	Not good	11		2	2	Explained	Negative
Tsimane	101	13	10101030	1	2	Very bad	13	21	3	1	Explained	Negative
Tsimane	101	13	10100930	1	2	Not good	11		3	1666667	Explained	Negative
Tsimane	101	13	10103733	0	1	Not good	13	11	2	2	Explained	Negative
Tsimane	101	13	10101930	1	2	Not good	21	50	2	2	Explained	Negative
Tsimane	101	13	10101031	0	2	Not good	11	21	3	1666667	Explained	Negative
Tsimane	101	13	10100235	0	3	Not good	23		3	2	Explained	Negative
Tsimane	101	13	10100831	0	1	Not good	11		3	2	Explained	Negative
Tsimane	102	10	10201032	1	1	Not good	13	12	3	2666667	Explained	Negative
Tsimane	102	10	10200533	0	4	Not good	21		3	2666667	Explained	Negative
Tsimane	101	13	10100630	1	2	Not good	31		3	2333333	Explained	Negative
Tsimane	102	10	10201030	1	4	Not good	12		4	1.25	Explained	Negative
Tsimane	102	10	10201930	1	1	Fair	13		3	2333333	Explained	Neutral
Tsimane	101	13	10102030	1	1	Fair	11		3	2	Explained	Neutral
Tsimane	101	13	10102731	0	2	Fair	12		2	3	Explained	Neutral
Tsimane	102	10	10201730	1	2	Fair	0		4	2.5	Unexplained	Neutral
Tsimane	101	13	10102830	1	2	Fair	11		2	2.5	Explained	Neutral
Tsimane	101	13	10102730	1	2	Fair	12		3	2666667	Explained	Neutral
Tsimane	102	10	10200831	0	4	Fair	0		4	1.5	Unexplained	Neutral
Tsimane	101	13	10101130	1	1	Fair	13	11	3	2666667	Explained	Neutral
Tsimane	101	13	10101332	1	1	Fair	0		3	3	Unexplained	Neutral
Tsimane	102	10	10201031	0	4	Fair	0		4	1.75	Unexplained	Neutral
Tsimane	101	13	10103230	1	2	Fair	11	42	3	2666667	Explained	Neutral
Tsimane	102	10	10200930	1	1	Fair	0		4	2.25	Unexplained	Neutral
Tsimane	101	13	10103030	1	3	Fair	22		3	2666667	Explained	Neutral
Tsimane	102	10	10201830	1	4	Fair	50	22	4	1.75	Explained	Neutral
Tsimane	102	10	10201030	1	4	Fair	11		4	1.25	Explained	Neutral
Tsimane	101	13	10101531	0	1	Fair	13	33	3	2	Explained	Neutral
Tsimane	101	13	10100235	0	1	Fair	23		3	2	Explained	Neutral
Tsimane	101	13	10101132	1	3	Fair	0		3	1666667	Unexplained	Neutral
Tsimane	102	10	10201831	0	3	Fair	42		3	1666667	Explained	Neutral
Tsimane	101	13	10101030	1	3	Fair	13		3	1	Explained	Neutral
Tsimane	102	10	10201730	1	4	Fair	33		4	2.5	Explained	Neutral
Tsimane	101	13	10102531	0	1	Fair	11		3	2	Explained	Neutral
Tsimane	102	10	10201831	0	4	Fair	0		3	1666667	Unexplained	Neutral
Tsimane	101	13	10101033	0	1	Fair	0		3	2	Unexplained	Neutral
Tsimane	101	13	10100830	1	2	Fair	21		3	2	Explained	Neutral
Tsimane	101	13	10101730	1	1	Fair	0		3	2	Unexplained	Neutral
Tsimane	101	13	10101033	0	2	Fair	13	21	3	2	Explained	Neutral
Tsimane	101	13	10100932	1	2	Fair	0		2	2.5	Unexplained	Neutral
Tsimane	102	10	10200631	0	3	Fair	41		4	2	Explained	Neutral
Tsimane	102	10	10201731	0	4	Fair	0		4	2.5	Unexplained	Neutral
Tsimane	101	13	10102131	0	1	Fair	13		3	2	Explained	Neutral
Tsimane	101	13	10103631	0	3	Fair	41		2	1.5	Explained	Neutral
Tsimane	102	10	10201430	1	1	Fair	11		4	1.5	Explained	Neutral
Tsimane	101	13	10103530	1	1	Fair	13		3	1666667	Explained	Neutral
Tsimane	101	13	10100330	1	1	Fair	13	12	3	2666667	Explained	Neutral
Tsimane	101	13	10100430	1	3	Fair	11		3	2666667	Explained	Neutral
Tsimane	102	10	10200230	1	3	Fair	33		4	3	Explained	Neutral
Tsimane	101	13	10103530	1	3	Fair	0		3	1666667	Unexplained	Neutral
Tsimane	102	10	10200530	1	1	Fair	11		4	3.25	Explained	Neutral
Tsimane	101	13	10101430	1	2	Fair	31		3	2666667	Explained	Neutral
Tsimane	102	10	10201033	0	4	Fair	0		4	1.75	Unexplained	Neutral
Tsimane	102	10	10202230	1	2	Fair	13	12	3	3	Explained	Neutral
Tsimane	102	10	10201930	1	4	Fair	0		3	2333333	Unexplained	Neutral
Tsimane	101	13	10100431	0	1	Fair	11		2	2.5	Explained	Neutral
Tsimane	102	10	10200532	1	4	Fair	0		4	2.25	Unexplained	Neutral
Tsimane	101	13	10102031	0	3	Fair	0		3	2333333	Unexplained	Neutral
Tsimane	102	10	10201731	0	2	Fair	23		4	2.5	Explained	Neutral
Tsimane	101	13	10100131	0	1	Fair	11		2	1.5	Explained	Neutral
Tsimane	102	10	10200532	1	3	Fair	0		4	2.25	Unexplained	Neutral
Tsimane	101	13	10101033	0	3	Fair	33		3	2	Explained	Neutral
Tsimane	101	13	10102531	0	2	Fair	12		3	2	Explained	Neutral
Tsimane	102	10	10201532	1	3	Fair	0		4	3	Unexplained	Neutral
Tsimane	101	13	10100130	1	2	Fair	0		3	2666667	Unexplained	Neutral
Tsimane	101	13	10103031	0	3	Fair	22		3	2666667	Explained	Neutral
Tsimane	101	13	10101530	1	1	Fair	33		3	2666667	Explained	Neutral
Tsimane	101	13	10100831	0	3	Fair	31		3	2	Explained	Neutral
Tsimane	101	13	10103531	0	2	Fair	33		3	2	Explained	Neutral
Tsimane	101	13	10100331	0	3	Fair	0		3	2333333	Unexplained	Neutral
Tsimane	102	10	10200131	0	2	Fair	12		4	2.75	Explained	Neutral
Tsimane	101	13	10101132	1	2	Fair	11		3	1666667	Explained	Neutral
Tsimane	101	13	10101832	1	3	Fair	0		1	2	Unexplained	Neutral
Tsimane	101	13	10101630	1	3	Fair	11		3	2	Explained	Neutral
Tsimane	101	13	10100730	1	3	Fair	0		3	1333333	Unexplained	Neutral
Tsimane	101	13	10102231	0	3	Fair	13	11	2	2.5	Explained	Neutral
Tsimane	102	10	10200630	1	2	Fair	13	12	4	1.75	Explained	Neutral
Tsimane	101	13	10102531	0	3	Fair	13		3	2	Explained	Neutral
Tsimane	102	10	10200731	0	1	Fair	23		4	3.25	Explained	Neutral
Tsimane	102	10	10201631	0	4	Fair	0		4	2.75	Unexplained	Neutral
Tsimane	101	13	10100331	0	1	Fair	11		3	2333333	Explained	Neutral
Tsimane	102	10	10201630	1	1	Fair	50	42	4	2.25	Explained	Neutral
Tsimane	102	10	10200331	0	3	Fair	11	42	4	2.75	Explained	Neutral
Tsimane	101	13	10100233	0	3	Fair	23		3	2666667	Explained	Neutral
Tsimane	101	13	10102130	1	3	Fair	11		3	2	Explained	Neutral
Tsimane	101	13	10102831	0	2	Fair	13	33	2	3	Explained	Neutral
Tsimane	101	13	10103231	0	3	Fair	0		3	2666667	Unexplained	Neutral
Tsimane	101	13	10102031	0	1	Fair	11		3	2333333	Explained	Neutral
Tsimane	102	10	10201430	1	3	Fair	13	12	4	1.5	Explained	Neutral
Tsimane	102	10	10200431	0	1	Fair	23		4	2.25	Explained	Neutral
Tsimane	102	10	10200532	1	1	Fair	50	11	4	2.25	Explained	Neutral
Tsimane	101	13	10101330	1	1	Very good	0		3	4	Unexplained	Positive
Tsimane	102	10	10201133	0	4	Good	23		4	3.25	Explained	Positive
Tsimane	101	13	10101430	1	1	Good	0		3	2666667	Unexplained	Positive
Tsimane	101	13	10103031	0	2	Good	13		3	2666667	Explained	Positive
Tsimane	101	13	10102831	0	3	Very good	21		2	3	Explained	Positive
Tsimane	102	10	10201630	1	3	Good	0		4	2.25	Unexplained	Positive
Tsimane	102	10	10201930	1	3	Good	50		3	2333333	Explained	Positive
Tsimane	102	10	10200530	1	3	Good	33	31	4	3.25	Explained	Positive
Tsimane	101	13	10102631	0	1	Good	11		3	3	Explained	Positive
Tsimane	102	10	10200530	1	2	Very good	23		4	3.25	Explained	Positive
Tsimane	101	13	10101330	1	2	Very good	33		3	4	Explained	Positive
Tsimane	101	13	10101330	1	3	Very good	0		3	4	Unexplained	Positive
Tsimane	102	10	10201330	1	1	Good	23		1	3	Explained	Positive
Tsimane	102	10	10201331	0	2	Good	11		2	3.5	Explained	Positive
Tsimane	101	13	10102630	1	2	Good	22		3	2333333	Explained	Positive
Tsimane	102	10	10201033	0	1	Good	0		4	1.75	Unexplained	Positive
Tsimane	101	13	10100130	1	3	Good	50		3	2666667	Explained	Positive
Tsimane	101	13	10102431	0	1	Good	11		3	3333333	Explained	Positive
Tsimane	101	13	10102730	1	3	Good	0		3	2666667	Unexplained	Positive
Tsimane	101	13	10100233	0	1	Good	0		3	2666667	Unexplained	Positive
Tsimane	101	13	10103033	0	2	Good	23		2	3	Explained	Positive
Tsimane	101	13	10102231	0	2	Good	23		2	2.5	Explained	Positive
Tsimane	101	13	10101332	1	3	Good	0		3	3	Unexplained	Positive
Tsimane	101	13	10103031	0	1	Good	0		3	2666667	Unexplained	Positive
Tsimane	101	13	10102032	1	3	Good	0		3	2333333	Unexplained	Positive
Tsimane	102	10	10200635	0	3	Good	0		3	3333333	Unexplained	Positive
Tsimane	102	10	10200633	0	2	Very good	0		4	3.25	Unexplained	Positive
Tsimane	101	13	10102630	1	3	Good	0		3	2333333	Unexplained	Positive
Tsimane	102	10	10201130	1	2	Good	12		4	2.25	Explained	Positive
Tsimane	102	10	10201431	0	4	Good	31	21	4	2	Explained	Positive
Tsimane	102	10	10201135	0	2	Good	33		4	3	Explained	Positive
Tsimane	102	10	10201431	0	3	Good	31	50	4	2	Explained	Positive
Tsimane	102	10	10200635	0	4	Good	0		3	3333333	Unexplained	Positive
Tsimane	101	13	10102131	0	3	Good	11		3	2	Explained	Positive
Tsimane	101	13	10100631	0	1	Good	23		3	2333333	Explained	Positive
Tsimane	101	13	10102030	1	2	Good	33		3	2	Explained	Positive
Tsimane	101	13	10103030	1	2	Good	33		3	2666667	Explained	Positive
Tsimane	102	10	10201530	1	1	Good	11		4	2	Explained	Positive
Tsimane	101	13	10103635	0	3	Good	41		2	3	Explained	Positive
Tsimane	102	10	10200830	1	2	Good	0		4	2	Unexplained	Positive
Tsimane	102	10	10201631	0	3	Good	0		4	2.75	Unexplained	Positive
Tsimane	102	10	10200230	1	1	Good	23		4	3	Explained	Positive
Tsimane	102	10	10200931	0	1	Good	42	50	3	3	Explained	Positive
Tsimane	101	13	10101131	0	3	Good	0		3	2333333	Unexplained	Positive
Tsimane	101	13	10102031	0	2	Good	0		3	2333333	Unexplained	Positive
Tsimane	102	10	10200531	0	3	Very good	33		4	3	Explained	Positive
Tsimane	102	10	10200931	0	2	Good	33		3	3	Explained	Positive
Tsimane	102	10	10201530	1	4	Good	21		4	2	Explained	Positive
Tsimane	101	13	10102530	1	3	Good	41		3	2333333	Explained	Positive
Tsimane	102	10	10201631	0	1	Good	21		4	2.75	Explained	Positive
Tsimane	102	10	10200431	0	4	Good	21		4	2.25	Explained	Positive
Tsimane	102	10	10202230	1	3	Good	33	50	3	3	Explained	Positive
Tsimane	101	13	10100932	1	3	Good	0		2	2.5	Unexplained	Positive
Tsimane	101	13	10100235	0	2	Good	0		3	2	Unexplained	Positive
Tsimane	101	13	10102430	1	2	Good	0		3	3	Unexplained	Positive
Tsimane	102	10	10200530	1	4	Very good	33	50	4	3.25	Explained	Positive
Tsimane	102	10	10201130	1	1	Very good	22		4	2.25	Explained	Positive
Tsimane	101	13	10103130	1	1	Good	0		2	3	Unexplained	Positive
Tsimane	101	13	10102430	1	1	Good	0		3	3	Unexplained	Positive
Tsimane	101	13	10103630	1	2	Good	0		2	3	Unexplained	Positive
Tsimane	102	10	10200233	0	4	Good	31	21	4	3	Explained	Positive
Tsimane	101	13	10102431	0	2	Very good	0		3	3333333	Unexplained	Positive
Tsimane	102	10	10201532	1	1	Good	13		4	3	Explained	Positive
Tsimane	101	13	10103732	1	1	Good	23		3	1666667	Explained	Positive
Tsimane	102	10	10200331	0	1	Good	0		4	2.75	Unexplained	Positive
Tsimane	102	10	10200331	0	2	Good	23		4	2.75	Explained	Positive
Tsimane	102	10	10200131	0	4	Good	10		4	2.75	Explained	Positive
Tsimane	102	10	10201533	0	2	Good	11		4	3.5	Explained	Positive
Tsimane	102	10	10200730	1	2	Very good	12		4	3.5	Explained	Positive
Tsimane	102	10	10200532	1	2	Good	0		4	2.25	Unexplained	Positive
Tsimane	102	10	20100130	1	1	Good	0		3	3	Unexplained	Positive
Tsimane	101	13	10101331	0	1	Good	0		3	3333333	Unexplained	Positive
Tsimane	101	13	10103531	0	3	Good	41		3	2	Explained	Positive
Tsimane	102	10	10200130	1	4	Good	0		4	2.5	Unexplained	Positive
Tsimane	101	13	10103731	0	3	Good	0		2	3	Unexplained	Positive
Tsimane	101	13	10100630	1	1	Good	12		3	2333333	Explained	Positive
Tsimane	101	13	10100430	1	2	Good	21		3	2666667	Explained	Positive
Tsimane	101	13	10103733	0	3	Good	0		2	2	Unexplained	Positive
Tsimane	102	10	10201830	1	3	Good	23		4	1.75	Explained	Positive
Tsimane	101	13	10101530	1	2	Good	0		3	2666667	Unexplained	Positive
Tsimane	101	13	10100935	0	2	Good	50		3	3	Explained	Positive
Tsimane	102	10	10202031	0	4	Good	42		4	2.75	Explained	Positive
Tsimane	101	13	10101230	1	1	Good	11		1	3	Explained	Positive
Tsimane	102	10	10200430	1	2	Good	11		4	2.25	Explained	Positive
Tsimane	101	13	10101731	0	1	Good	23		3	1666667	Explained	Positive
Tsimane	101	13	10100331	0	2	Good	0		3	2333333	Unexplained	Positive
Tsimane	102	10	10202031	0	1	Very good	23		4	2.75	Explained	Positive
Tsimane	102	10	10201131	0	2	Good	41		4	2.75	Explained	Positive
Tsimane	102	10	10201532	1	4	Very good	21		4	3	Explained	Positive
Tsimane	102	10	10201931	0	3	Good	10		3	2333333	Explained	Positive
Tsimane	102	10	10200533	0	2	Good	0		3	2666667	Unexplained	Positive
Tsimane	101	13	10100935	0	1	Good	50		3	3	Explained	Positive
Tsimane	101	13	10102631	0	2	Good	0		3	3	Unexplained	Positive
Tsimane	101	13	10103730	1	1	Good	0		2	2	Unexplained	Positive
Tsimane	102	10	10202030	1	4	Good	12		4	3.5	Explained	Positive
Tsimane	102	10	10202030	1	1	Very good	21		4	3.5	Explained	Positive
Tsimane	101	13	10101431	0	3	Good	0		3	3	Unexplained	Positive
Tsimane	101	13	10101631	0	3	Good	33	50	3	3666667	Explained	Positive
Tsimane	101	13	10102230	1	2	Good	0		3	3	Unexplained	Positive
Tsimane	101	13	10100935	0	3	Good	0		3	3	Unexplained	Positive
Tsimane	101	13	10101630	1	2	Good	23		3	2	Explained	Positive
Tsimane	102	10	10200130	1	1	Good	0		4	2.5	Unexplained	Positive
Tsimane	102	10	10201331	0	1	Very good	0		2	3.5	Unexplained	Positive
Tsimane	101	13	10101130	1	2	Good	33		3	2666667	Explained	Positive
Tsimane	101	13	10103431	0	1	Good	33		3	2333333	Explained	Positive
Tsimane	102	10	10202231	0	2	Good	41		3	3333333	Explained	Positive
Tsimane	101	13	10101431	0	1	Good	1		3	3	Explained	Positive
Tsimane	101	13	10102631	0	3	Good	0		3	3	Unexplained	Positive
Tsimane	101	13	10103430	1	2	Good	33		3	3	Explained	Positive
Tsimane	102	10	10201532	1	2	Good	0		4	3	Unexplained	Positive
Tsimane	101	13	10103635	0	2	Good	0		2	3	Unexplained	Positive
Tsimane	101	13	10103630	1	3	Good	12		2	3	Explained	Positive
Tsimane	102	10	10201931	0	4	Good	33	50	3	2333333	Explained	Positive
Tsimane	101	13	10100430	1	1	Good	23		3	2666667	Explained	Positive
Tsimane	101	13	10103030	1	1	Good	23		3	2666667	Explained	Positive
Tsimane	101	13	10100731	0	3	Good	1		3	3333333	Explained	Positive
Tsimane	101	13	10103032	1	1	Good	0		2	3	Unexplained	Positive
Tsimane	102	10	10201730	1	4	Good	0		4	2.5	Unexplained	Positive
Tsimane	102	10	10200731	0	2	Very good	50		4	3.25	Explained	Positive
Tsimane	101	13	10100130	1	1	Good	10		3	2666667	Explained	Positive
Tsimane	101	13	10102931	0	2	Good	0		3	2333333	Unexplained	Positive
Tsimane	102	10	10200235	0	1	Good	0		2	3.5	Unexplained	Positive
Tsimane	102	10	10201533	0	4	Very good	12		4	3.5	Explained	Positive
Tsimane	101	13	10100931	0	1	Good	22		3	2333333	Explained	Positive
Tsimane	102	10	10202231	0	3	Good	12		3	3333333	Explained	Positive
Tsimane	102	10	10200930	1	2	Good	0		4	2.25	Unexplained	Positive
Tsimane	102	10	10200931	0	4	Good	10		3	3	Explained	Positive
Tsimane	101	13	10101830	1	3	Good	0		1	3	Unexplained	Positive
Tsimane	101	13	10101831	0	3	Good	0		1	3	Unexplained	Positive
Tsimane	102	10	10201135	0	1	Good	0		4	3	Unexplained	Positive
Tsimane	102	10	10201131	0	4	Very good	33		4	2.75	Explained	Positive
Tsimane	102	10	10201730	1	1	Good	11		4	2.5	Explained	Positive
Tsimane	101	13	10100731	0	1	Very good	1		3	3333333	Explained	Positive
Tsimane	101	13	10101730	1	3	Good	13		3	2	Explained	Positive
Tsimane	101	13	10102130	1	1	Good	13		3	2	Explained	Positive
Tsimane	102	10	10201533	0	3	Good	1		4	3.5	Explained	Positive
Tsimane	101	13	10102032	1	2	Good	33		3	2333333	Explained	Positive
Tsimane	101	13	10102430	1	3	Good	23		3	3	Explained	Positive
Tsimane	102	10	10202130	1	1	Good	23		2	2	Explained	Positive
Tsimane	101	13	10100631	0	3	Good	0		3	2333333	Unexplained	Positive
Tsimane	101	13	10101332	1	2	Very good	33		3	3	Explained	Positive
Tsimane	102	10	10201135	0	4	Good	42	41	4	3	Explained	Positive
Tsimane	101	13	10101131	0	2	Good	11		3	2333333	Explained	Positive
Tsimane	102	10	10202030	1	4	Good	0		4	3.5	Unexplained	Positive
Tsimane	102	10	10200233	0	2	Good	23		4	3	Explained	Positive
Tsimane	101	13	10101331	0	3	Very good	0		3	3333333	Unexplained	Positive
Tsimane	102	10	10200635	0	2	Very good	31	50	3	3333333	Explained	Positive
Tsimane	101	13	10102431	0	3	Good	0		3	3333333	Unexplained	Positive
Tsimane	102	10	10201631	0	2	Good	0		4	2.75	Unexplained	Positive
Tsimane	102	10	10200430	1	4	Good	33		4	2.25	Explained	Positive
Tsimane	101	13	10100831	0	2	Good	50		3	2	Explained	Positive
Tsimane	101	13	10100330	1	3	Good	23		3	2666667	Explained	Positive
Tsimane	101	13	10102530	1	1	Good	11		3	2333333	Explained	Positive
Tsimane	101	13	10101431	0	2	Good	1		3	3	Explained	Positive
Tsimane	102	10	10201135	0	4	Good	33		4	3	Explained	Positive
Tsimane	102	10	10200633	0	1	Good	0		4	3.25	Unexplained	Positive
Tsimane	102	10	10202031	0	2	Good	0		4	2.75	Unexplained	Positive
Tsimane	101	13	10102930	1	3	Good	0		2	3	Unexplained	Positive
Tsimane	102	10	10200533	0	3	Very good	23		3	2666667	Explained	Positive
Tsimane	101	13	10102830	1	3	Good	23		2	2.5	Explained	Positive
Tsimane	102	10	10200730	1	3	Good	23		4	3.5	Explained	Positive
Tsimane	101	13	10100531	0	3	Good	33		2	3	Explained	Positive
Tsimane	101	13	10100830	1	3	Good	0		3	2	Unexplained	Positive
Tsimane	101	13	10103231	0	1	Good	11		3	2666667	Explained	Positive
Tsimane	101	13	10101430	1	3	Good	11		3	2666667	Explained	Positive
Tsimane	101	13	10102931	0	3	Good	0		3	2333333	Unexplained	Positive
Tsimane	102	10	10200131	0	1	Good	11		4	2.75	Explained	Positive
Tsimane	101	13	10101531	0	3	Good	33		3	2	Explained	Positive
Tsimane	101	13	10103131	0	1	Good	0		1	3	Unexplained	Positive
Tsimane	102	10	10200233	0	3	Good	31	50	4	3	Explained	Positive
Tsimane	101	13	10101031	0	3	Good	13		3	1666667	Explained	Positive
Tsimane	101	13	10103032	1	2	Good	0		2	3	Unexplained	Positive
Tsimane	102	10	10201731	0	4	Good	33		4	2.5	Explained	Positive
Tsimane	102	10	10200730	1	4	Good	11		4	3.5	Explained	Positive
Tsimane	102	10	10200230	1	4	Good	0		4	3	Unexplained	Positive
Tsimane	102	10	10200930	1	3	Very good	21	22	4	2.25	Explained	Positive
Tsimane	101	13	10102230	1	3	Good	50		3	3	Explained	Positive
Tsimane	101	13	10101530	1	3	Good	33		3	2666667	Explained	Positive
Tsimane	102	10	10201133	0	4	Good	0		4	3.25	Unexplained	Positive
Tsimane	102	10	10201031	0	4	Good	50		4	1.75	Explained	Positive
Tsimane	101	13	10100731	0	2	Good	11		3	3333333	Explained	Positive
Tsimane	102	10	10200632	1	1	Good	50		1	3	Explained	Positive
Tsimane	101	13	10103431	0	2	Good	1		3	2333333	Explained	Positive
Tsimane	102	10	10200633	0	4	Good	0		4	3.25	Unexplained	Positive
Tsimane	102	10	10200231	0	4	Very good	0		4	2.25	Unexplained	Positive
Tsimane	102	10	10200730	1	1	Very good	23		4	3.5	Explained	Positive
Tsimane	102	10	10200233	0	1	Good	23	50	4	3	Explained	Positive
Tsimane	102	10	10202030	1	2	Very good	0		4	3.5	Unexplained	Positive
Tsimane	101	13	10103615	0	1	Good	0		1	3	Unexplained	Positive
Tsimane	101	13	10101032	1	3	Good	0		3	1666667	Unexplained	Positive
Tsimane	101	13	10100630	1	3	Good	23		3	2333333	Explained	Positive
Tsimane	101	13	10100531	0	2	Good	50		2	3	Explained	Positive
Tsimane	102	10	10200231	0	2	Good	0		4	2.25	Unexplained	Positive
Tsimane	102	10	10200831	0	2	Good	33		4	1.5	Explained	Positive
Tsimane	101	13	10103430	1	3	Good	12		3	3	Explained	Positive
Tsimane	101	13	10100233	0	2	Good	0		3	2666667	Unexplained	Positive
Tsimane	101	13	10100332	1	1	Good	0		3	3	Unexplained	Positive
Tsimane	102	10	10200531	0	2	Very good	41		4	3	Explained	Positive
Tsimane	102	10	10201731	0	1	Good	11		4	2.5	Explained	Positive
Tsimane	102	10	10202231	0	4	Very good	21		3	3333333	Explained	Positive
Tsimane	101	13	10101631	0	1	Very good	31	11	3	3666667	Explained	Positive
Tsimane	102	10	10202230	1	4	Very good	21		3	3	Explained	Positive
Tsimane	101	13	10100332	1	3	Good	23		3	3	Explained	Positive
Tsimane	101	13	10103230	1	1	Good	11		3	2666667	Explained	Positive
Tsimane	102	10	10200731	0	3	Good	12	31	4	3.25	Explained	Positive
Tsimane	101	13	10101631	0	2	Very good	33		3	3666667	Explained	Positive
Tsimane	102	10	10200431	0	2	Good	42		4	2.25	Explained	Positive
Tsimane	101	13	10102731	0	1	Very good	11		2	3	Explained	Positive
Tsimane	102	10	10200830	1	4	Good	33		4	2	Explained	Positive
Tsimane	101	13	10103430	1	1	Good	33		3	3	Explained	Positive
Tsimane	102	10	10200230	1	2	Very good	23		4	3	Explained	Positive
Tsimane	102	10	10201131	0	1	Good	11	42	4	2.75	Explained	Positive
Tsimane	102	10	10201032	1	4	Good	23		3	2666667	Explained	Positive
Tsimane	102	10	10200630	1	4	Good	0		4	1.75	Unexplained	Positive
Tsimane	101	13	10100332	1	2	Good	0		3	3	Unexplained	Positive
Tsimane	102	10	10200531	0	4	Good	33		4	3	Explained	Positive
Tsimane	102	10	10200331	0	4	Good	33		4	2.75	Explained	Positive
Tsimane	102	10	10200235	0	2	Very good	0		2	3.5	Unexplained	Positive
Tsimane	101	13	10100930	1	3	Good	0		3	1666667	Unexplained	Positive
Tsimane	101	13	10102230	1	1	Good	23		3	3	Explained	Positive
Tsimane	101	13	10100330	1	2	Good	0		3	2666667	Unexplained	Positive
Tsimane	101	13	10103130	1	3	Good	12		2	3	Explained	Positive
Tsimane	101	13	10102730	1	1	Good	11		3	2666667	Explained	Positive
Tsimane	101	13	10103230	1	3	Good	11		3	2666667	Explained	Positive
Tsimane	102	10	10200633	0	3	Good	0		4	3.25	Unexplained	Positive
Tsimane	101	13	10100431	0	2	Good	33		2	2.5	Explained	Positive
Tsimane	101	13	10102930	1	1	Good	11		2	3	Explained	Positive
Tsimane	101	13	10100931	0	3	Good	0		3	2333333	Unexplained	Positive
Tsimane	101	13	10101931	0	2	Good	0		2	3	Unexplained	Positive
Tsimane	102	10	10200631	0	4	Good	42	23	4	2	Explained	Positive
Tsimane	101	13	10101930	1	3	Good	0		2	2	Unexplained	Positive
Tsimane	102	10	10200430	1	3	Good	33	50	4	2.25	Explained	Positive
Tsimane	101	13	10103033	0	1	Good	0		2	3	Unexplained	Positive
Tsimane	102	10	10201133	0	1	Very good	0		4	3.25	Unexplained	Positive
Tsimane	101	13	10103731	0	1	Good	11		2	3	Explained	Positive
Tsimane	102	10	10200631	0	2	Good	33		4	2	Explained	Positive
Tsimane	101	13	10101130	1	3	Good	33		3	2666667	Explained	Positive
Tsimane	101	13	10101931	0	3	Good	0		2	3	Unexplained	Positive
Tsimane	101	13	10103231	0	2	Good	0		3	2666667	Unexplained	Positive
Tsimane	102	10	10200130	1	3	Good	12		4	2.5	Explained	Positive
Tsimane	101	13	10101331	0	2	Good	0		3	3333333	Unexplained	Positive
Tsimane	102	10	10201032	1	2	Very good	0		3	2666667	Unexplained	Positive
Tsimane	102	10	10200131	0	3	Good	41		4	2.75	Explained	Positive
Tsimane	102	10	10201630	1	2	Good	0		4	2.25	Unexplained	Positive
Tsimane	102	10	10200731	0	4	Very good	0		4	3.25	Unexplained	Positive
Tsimane	102	10	10201533	0	1	Very good	33	31	4	3.5	Explained	Positive
Tsimane	102	10	10201133	0	2	Good	11		4	3.25	Explained	Positive
Baka	201	23	20100731	0	3	Not good	31		3	2333333	Explained	Negative
Baka	202	22	20202030	1	4	Not good	0		3	1	Unexplained	Negative
Baka	202	22	20202030	1	1	Not good	11		3	1	Explained	Negative
Baka	201	24	20104030	1	1	Not good	0		3	1666667	Unexplained	Negative
Baka	202	22	20203631	0	3	Not good	20		2	2	Explained	Negative
Baka	202	23	20202130	1	4	Not good	12		3	2666667	Explained	Negative
Baka	202	22	30100131	0	2	Very bad	11	31	4	1.25	Explained	Negative
Baka	202	22	20200631	0	4	Not good	21		3	2333333	Explained	Negative
Baka	202	22	20202034	1	3	Not good	22	41	3	2	Explained	Negative
Baka	201	23	20103833	0	2	Not good	0		2	1	Unexplained	Negative
Baka	201	23	20103630	1	3	Not good	1		3	3	Explained	Negative
Baka	201	23	20102630	1	1	Not good	0		3	2	Unexplained	Negative
Baka	202	22	20207931	0	1	Not good	12		1	1	Explained	Negative
Baka	202	22	20202030	1	3	Not good	22	41	3	1	Explained	Negative
Baka	201	23	20100231	0	2	Not good	42		2	1	Explained	Negative
Baka	201	24	20104930	1	3	Not good	23		1	1	Explained	Negative
Baka	202	24	20206130	1	1	Not good	11	21	1	1	Explained	Negative
Baka	201	24	20100831	0	3	Not good	13	1	1	1	Explained	Negative
Baka	201	24	20104332	1	3	Not good	13	1	3	2333333	Explained	Negative
Baka	202	22	20201230	1	1	Not good	12	31	2	2	Explained	Negative
Baka	202	22	20201331	0	3	Not good	11		3	2	Explained	Negative
Baka	201	23	20104030	1	2	Not good	0		3	1666667	Unexplained	Negative
Baka	201	23	20102330	1	3	Very bad	1		1	0	Explained	Negative
Baka	201	23	20103631	0	3	Not good	11		1	1	Explained	Negative
Baka	202	22	20202630	1	3	Not good	21		4	2.5	Explained	Negative
Baka	202	24	30100131	0	3	Not good	0		4	1.25	Unexplained	Negative
Baka	202	22	20203830	1	3	Not good	20	50	2	1	Explained	Negative
Baka	202	22	20205233	0	1	Not good	11		1	1	Explained	Negative
Baka	202	22	20200630	1	1	Very bad	0		2	2	Unexplained	Negative
Baka	202	24	20205336	1	3	Not good	0		1	1	Unexplained	Negative
Baka	201	23	20103833	0	1	Not good	0		2	1	Unexplained	Negative
Baka	202	22	20203733	0	1	Not good	50		4	2	Explained	Negative
Baka	202	23	20200530	1	1	Not good	11		3	2333333	Explained	Negative
Baka	202	22	20203831	0	3	Not good	20	50	2	2	Explained	Negative
Baka	202	22	20206431	0	2	Not good	21		3	3	Explained	Negative
Baka	202	23	20204730	1	1	Not good	0		1	1	Unexplained	Negative
Baka	201	23	20100231	0	1	Not good	42		2	1	Explained	Negative
Baka	201	24	20102630	1	2	Not good	0		3	2	Unexplained	Negative
Baka	202	22	20201930	1	1	Not good	0		2	2	Unexplained	Negative
Baka	202	22	20204330	1	4	Not good	22		3	2333333	Explained	Negative
Baka	202	22	20204431	0	1	Not good	0		1	1	Unexplained	Negative
Baka	202	24	30100131	0	4	Not good	42		4	1.25	Explained	Negative
Baka	202	22	20202831	0	1	Not good	50		1	1	Explained	Negative
Baka	202	22	20207230	1	1	Not good	13	12	1	1	Explained	Negative
Baka	201	23	20104230	1	3	Not good	22	41	1	1	Explained	Negative
Baka	202	22	20201231	0	3	Not good	22	41	2	2	Explained	Negative
Baka	202	22	20203830	1	1	Not good	11		2	1	Explained	Negative
Baka	202	22	30100230	1	3	Not good	13	12	2	1.5	Explained	Negative
Baka	202	22	20202031	0	4	Not good	0		3	1666667	Unexplained	Negative
Baka	202	23	20205330	1	4	Not good	13		2	2	Explained	Negative
Baka	202	22	20203733	0	2	Not good	50		4	2	Explained	Negative
Baka	202	22	20200730	1	1	Not good	11		3	2666667	Explained	Negative
Baka	202	22	20208531	0	1	Fair	11		2	3	Explained	Neutral
Baka	201	24	20102230	1	3	Fair	1		1	2	Explained	Neutral
Baka	202	22	20200230	1	1	Fair	0		1	2	Unexplained	Neutral
Baka	201	24	20100431	0	1	Fair	0		3	2333333	Unexplained	Neutral
Baka	201	23	20100431	0	2	Fair	0		3	2333333	Unexplained	Neutral
Baka	201	23	20104130	1	2	Fair	0		2	2	Unexplained	Neutral
Baka	202	22	20207630	1	1	Fair	11		2	2.5	Explained	Neutral
Baka	202	22	20205531	0	1	Fair	0		2	2.5	Unexplained	Neutral
Baka	201	23	20103230	1	2	Fair	0		3	2333333	Unexplained	Neutral
Baka	202	22	20202930	1	1	Fair	11	42	1	2	Explained	Neutral
Baka	201	23	20102231	0	2	Fair	42		3	2333333	Explained	Neutral
Baka	202	22	20200631	0	1	Fair	0		3	2333333	Unexplained	Neutral
Baka	201	23	20103230	1	1	Fair	0		3	2333333	Unexplained	Neutral
Baka	202	22	20202531	0	1	Fair	42		3	2666667	Explained	Neutral
Baka	202	22	20207030	1	1	Fair	0		3	2333333	Unexplained	Neutral
Baka	201	23	20200130	1	1	Fair	42		2	3	Explained	Neutral
Baka	202	22	20208131	0	1	Fair	33		3	3	Explained	Neutral
Baka	202	22	20206530	1	1	Fair	11		1	2	Explained	Neutral
Baka	202	22	20202031	0	4	Fair	0		3	1666667	Unexplained	Neutral
Baka	201	23	20102231	0	1	Fair	42		3	2333333	Explained	Neutral
Baka	201	23	20103730	1	3	Fair	13	1	1	2	Explained	Neutral
Baka	202	22	20206832	1	1	Fair	0		2	2.5	Unexplained	Neutral
Baka	202	22	20205630	1	1	Fair	11		1	2	Explained	Neutral
Baka	201	23	20102430	1	1	Fair	0		3	2333333	Unexplained	Neutral
Baka	202	23	20201332	1	1	Fair	11		1	2	Explained	Neutral
Baka	202	23	20205332	1	4	Fair	1		3	2666667	Explained	Neutral
Baka	202	22	20201531	0	1	Fair	0		1	2	Unexplained	Neutral
Baka	202	22	20201832	1	1	Fair	12		1	2	Explained	Neutral
Baka	202	22	20202631	0	4	Fair	21		4	3.5	Explained	Neutral
Baka	202	22	20201931	0	1	Fair	11		2	2.5	Explained	Neutral
Baka	202	22	20202031	0	1	Fair	11		3	1666667	Explained	Neutral
Baka	202	22	20206630	1	1	Fair	11		2	3	Explained	Neutral
Baka	202	24	20202531	0	3	Fair	41		3	2666667	Explained	Neutral
Baka	201	23	20100730	1	1	Fair	0		2	2	Unexplained	Neutral
Baka	202	22	20203930	1	4	Fair	1		3	2666667	Explained	Neutral
Baka	202	22	20207030	1	4	Fair	11		3	2333333	Explained	Neutral
Baka	202	22	20200731	0	1	Fair	11		3	2666667	Explained	Neutral
Baka	202	22	20207731	0	1	Fair	0		1	2	Unexplained	Neutral
Baka	201	23	20100730	1	2	Fair	0		2	2	Unexplained	Neutral
Baka	202	22	20207730	1	1	Fair	11		1	2	Explained	Neutral
Baka	202	22	20203530	1	3	Fair	1		2	2.5	Explained	Neutral
Baka	201	23	20100230	1	2	Fair	0		2	2	Unexplained	Neutral
Baka	202	22	20202530	1	3	Fair	0		4	3.25	Unexplained	Neutral
Baka	202	24	20201336	1	1	Fair	11		1	2	Explained	Neutral
Baka	202	23	20204331	0	1	Fair	0		2	2.5	Unexplained	Neutral
Baka	202	22	30100230	1	1	Fair	11		2	1.5	Explained	Neutral
Baka	202	23	20205230	1	1	Fair	21	50	3	2666667	Explained	Neutral
Baka	201	23	20100630	1	2	Fair	0		2	2	Unexplained	Neutral
Baka	202	22	20201131	0	1	Fair	0		3	3	Unexplained	Neutral
Baka	202	22	20208130	1	4	Fair	10		1	2	Explained	Neutral
Baka	202	22	20201030	1	1	Fair	0		2	2.5	Unexplained	Neutral
Baka	202	22	20202131	0	4	Fair	1		2	2.5	Explained	Neutral
Baka	201	23	20104830	1	2	Fair	0		2	2	Unexplained	Neutral
Baka	202	22	20206330	1	1	Fair	11		2	2.5	Explained	Neutral
Baka	201	23	20100534	1	3	Fair	0		3	2666667	Unexplained	Neutral
Baka	201	23	20102430	1	2	Fair	0		3	2333333	Unexplained	Neutral
Baka	201	24	20100230	1	1	Fair	0		2	2	Unexplained	Neutral
Baka	202	22	20202034	1	1	Fair	11		3	2	Explained	Neutral
Baka	201	23	20100630	1	1	Fair	0		2	2	Unexplained	Neutral
Baka	202	22	20201331	0	1	Fair	0		3	2	Unexplained	Neutral
Baka	201	23	20102531	0	3	Fair	0		1	2	Unexplained	Neutral
Baka	202	22	20207631	0	1	Fair	0		2	3	Unexplained	Neutral
Baka	201	23	20100531	0	3	Fair	41		3	2666667	Explained	Neutral
Baka	201	23	20104130	1	1	Fair	0		2	2	Unexplained	Neutral
Baka	202	22	20207032	1	4	Fair	1		3	2666667	Explained	Neutral
Baka	201	23	20104830	1	1	Fair	0		2	2	Unexplained	Neutral
Baka	202	22	20203930	1	3	Good	1		3	2666667	Explained	Positive
Baka	201	23	20102931	0	1	Good	0		3	3333333	Unexplained	Positive
Baka	202	22	20207432	1	3	Good	0		1	3	Unexplained	Positive
Baka	201	23	20104631	0	1	Good	0		2	3	Unexplained	Positive
Baka	201	24	20103031	0	2	Good	0		2	3	Unexplained	Positive
Baka	202	22	20203131	0	2	Very good	1		3	3666667	Explained	Positive
Baka	201	23	20100233	0	1	Good	10		2	3	Explained	Positive
Baka	201	23	20100330	1	3	Good	1		3	3	Explained	Positive
Baka	202	22	20201131	0	3	Very good	1		3	3	Explained	Positive
Baka	201	23	20102031	0	2	Good	0		3	3	Unexplained	Positive
Baka	201	23	20101531	0	2	Good	0		3	3333333	Unexplained	Positive
Baka	201	23	20103231	0	2	Good	0		3	3	Unexplained	Positive
Baka	201	23	20101131	0	2	Good	0		2	3	Unexplained	Positive
Baka	202	24	30100231	0	1	Good	11		3	3	Explained	Positive
Baka	202	22	20203331	0	1	Good	0		1	3	Unexplained	Positive
Baka	202	22	20205431	0	3	Good	41		1	3	Explained	Positive
Baka	202	22	20206431	0	3	Very good	1		3	3	Explained	Positive
Baka	201	23	20102431	0	2	Good	0		3	3	Unexplained	Positive
Baka	201	23	20101931	0	2	Good	0		3	3	Unexplained	Positive
Baka	202	22	20203736	1	4	Good	0		2	3.5	Unexplained	Positive
Baka	202	22	20201634	1	3	Very good	1		2	3.5	Explained	Positive
Baka	202	22	20204332	1	4	Good	1		4	3.5	Explained	Positive
Baka	202	22	20205831	0	1	Good	0		1	3	Unexplained	Positive
Baka	202	23	20205931	0	4	Good	0		2	3	Unexplained	Positive
Baka	202	22	20201130	1	3	Good	1		3	3	Explained	Positive
Baka	201	23	20101930	1	2	Very good	0		3	3666667	Unexplained	Positive
Baka	202	22	20206834	1	1	Good	0		1	3	Unexplained	Positive
Baka	201	23	20100131	0	3	Good	1		4	3	Explained	Positive
Baka	202	22	20200330	1	4	Good	1		2	3	Explained	Positive
Baka	201	23	20102932	1	3	Very good	1		1	4	Explained	Positive
Baka	201	24	20101530	1	1	Good	0		3	3	Unexplained	Positive
Baka	202	24	20204630	1	1	Good	0		1	3	Unexplained	Positive
Baka	201	23	20101630	1	3	Good	1		3	3	Explained	Positive
Baka	201	23	20102030	1	2	Good	0		3	3	Unexplained	Positive
Baka	201	24	20100430	1	3	Good	1		1	3	Explained	Positive
Baka	201	23	20100534	1	2	Good	0		3	2666667	Unexplained	Positive
Baka	202	22	20208131	0	3	Very good	20		3	3	Explained	Positive
Baka	202	23	20201430	1	3	Very good	1		3	3333333	Explained	Positive
Baka	202	22	20203330	1	1	Good	0		1	3	Unexplained	Positive
Baka	202	24	20203934	1	3	Good	1		4	3.25	Explained	Positive
Baka	202	24	20200730	1	4	Good	1		3	2666667	Explained	Positive
Baka	201	23	20100232	1	1	Good	0		2	3	Unexplained	Positive
Baka	202	23	20203130	1	1	Good	0		1	3	Unexplained	Positive
Baka	202	22	20201334	1	1	Very good	0		2	3.5	Unexplained	Positive
Baka	202	22	20201230	1	4	Good	1		2	2	Explained	Positive
Baka	202	22	20202130	1	1	Good	0		3	2666667	Unexplained	Positive
Baka	201	23	20100931	0	1	Good	0		2	3	Unexplained	Positive
Baka	201	23	20101030	1	2	Good	0		3	3	Unexplained	Positive
Baka	202	22	20207530	1	1	Good	0		1	3	Unexplained	Positive
Baka	202	24	20200731	0	4	Good	1		3	2666667	Explained	Positive
Baka	202	22	20200531	0	1	Good	0		3	3	Unexplained	Positive
Baka	202	22	20207330	1	1	Good	0		1	3	Unexplained	Positive
Baka	202	22	20208030	1	4	Good	1		1	3	Explained	Positive
Baka	202	22	20200332	1	3	Good	1		3	3333333	Explained	Positive
Baka	202	23	20203733	0	4	Good	0		4	2	Unexplained	Positive
Baka	201	23	20101230	1	1	Good	0		2	3	Unexplained	Positive
Baka	201	24	20104531	0	2	Good	0		3	3	Unexplained	Positive
Baka	201	24	20102633	0	2	Very good	0		2	4	Unexplained	Positive
Baka	201	24	20101735	0	3	Good	1		1	3	Explained	Positive
Baka	201	24	20100331	0	1	Good	0		3	3	Unexplained	Positive
Baka	201	23	20103530	1	3	Good	1		3	3	Explained	Positive
Baka	202	22	20202631	0	2	Very good	1		4	3.5	Explained	Positive
Baka	202	22	20201830	1	1	Good	0		1	3	Unexplained	Positive
Baka	202	22	20206531	0	3	Good	23		2	3	Explained	Positive
Baka	202	22	20203935	0	4	Good	1		3	3333333	Explained	Positive
Baka	202	22	20204332	1	2	Very good	1		4	3.5	Explained	Positive
Baka	202	23	20201730	1	3	Very good	1		2	3.5	Explained	Positive
Baka	201	23	20100331	0	2	Good	0		3	3	Unexplained	Positive
Baka	202	22	20203131	0	1	Very good	0		3	3666667	Unexplained	Positive
Baka	202	22	20202630	1	4	Good	0		4	2.5	Unexplained	Positive
Baka	202	22	20206331	0	1	Good	0		1	3	Unexplained	Positive
Baka	202	22	20200530	1	4	Good	1		3	2333333	Explained	Positive
Baka	201	23	20101530	1	2	Good	0		3	3	Unexplained	Positive
Baka	201	23	20100130	1	2	Good	0		3	3	Unexplained	Positive
Baka	201	23	20102730	1	3	Very good	1		3	3333333	Explained	Positive
Baka	201	24	20103230	1	3	Good	1		3	2333333	Explained	Positive
Baka	202	22	20202631	0	3	Very good	1		4	3.5	Explained	Positive
Baka	201	23	20103830	1	3	Good	1		3	3	Explained	Positive
Baka	202	22	20205236	1	2	Very good	1		2	4	Explained	Positive
Baka	202	22	30100131	0	1	Good	11		4	1.25	Explained	Positive
Baka	202	23	20205930	1	4	Good	1		3	3666667	Explained	Positive
Baka	201	23	20102831	0	2	Good	0		3	3333333	Unexplained	Positive
Baka	202	23	20202731	0	1	Very good	0		1	4	Unexplained	Positive
Baka	201	24	20101131	0	1	Good	0		2	3	Unexplained	Positive
Baka	201	24	20102930	1	3	Good	1		3	3	Explained	Positive
Baka	201	23	20104332	1	1	Good	0		3	2333333	Unexplained	Positive
Baka	202	22	20205531	0	4	Good	1		2	2.5	Explained	Positive
Baka	201	23	20104431	0	3	Good	1		1	3	Explained	Positive
Baka	201	23	20101030	1	3	Good	1		3	3	Explained	Positive
Baka	201	23	20102930	1	2	Good	0		3	3	Unexplained	Positive
Baka	201	23	20101930	1	1	Very good	0		3	3666667	Unexplained	Positive
Baka	202	22	20201632	1	1	Good	0		1	3	Unexplained	Positive
Baka	202	24	20205332	1	1	Good	0		3	2666667	Unexplained	Positive
Baka	202	22	20205332	1	3	Good	1		3	2666667	Explained	Positive
Baka	202	24	20200630	1	3	Very good	1		2	2	Explained	Positive
Baka	201	23	20103530	1	1	Good	0		3	3	Unexplained	Positive
Baka	201	23	20102633	0	1	Very good	0		2	4	Unexplained	Positive
Baka	202	24	20200531	0	4	Good	1		3	3	Explained	Positive
Baka	202	22	20200334	1	3	Very good	1		2	3.5	Explained	Positive
Baka	201	23	20103430	1	2	Good	0		2	3	Unexplained	Positive
Baka	202	22	20207331	0	1	Good	0		1	3	Unexplained	Positive
Baka	202	23	20205231	0	3	Good	1		3	3	Explained	Positive
Baka	202	22	20207630	1	4	Good	1		2	2.5	Explained	Positive
Baka	201	23	20100731	0	2	Good	0		3	2333333	Unexplained	Positive
Baka	201	24	20102931	0	3	Very good	1		3	3333333	Explained	Positive
Baka	201	23	20104336	1	2	Good	0		2	3	Unexplained	Positive
Baka	202	22	20205230	1	3	Good	33		3	2666667	Explained	Positive
Baka	202	22	20201931	0	3	Good	1		2	2.5	Explained	Positive
Baka	202	22	20204332	1	1	Very good	0		4	3.5	Unexplained	Positive
Baka	201	23	20100534	1	1	Good	0		3	2666667	Unexplained	Positive
Baka	201	24	20100131	0	1	Good	0		4	3	Unexplained	Positive
Baka	202	22	20207030	1	3	Good	1		3	2333333	Explained	Positive
Baka	201	23	20104730	1	3	Good	1		3	3	Explained	Positive
Baka	201	23	20103330	1	1	Good	0		2	3	Unexplained	Positive
Baka	201	23	20103331	0	2	Good	0		2	3	Unexplained	Positive
Baka	202	22	30100231	0	4	Good	0		3	3	Unexplained	Positive
Baka	201	24	20101431	0	1	Good	12	21	3	3333333	Explained	Positive
Baka	201	23	20101933	0	2	Good	0		2	3	Unexplained	Positive
Baka	201	23	20200130	1	3	Very good	1		2	3	Explained	Positive
Baka	201	23	20103431	0	1	Good	0		2	3	Unexplained	Positive
Baka	202	22	30100130	1	2	Good	0		3	3	Unexplained	Positive
Baka	201	24	20102131	0	1	Good	0		3	3	Unexplained	Positive
Baka	202	22	20204030	1	3	Very good	1		2	3.5	Explained	Positive
Baka	201	24	20101630	1	1	Good	0		3	3	Unexplained	Positive
Baka	202	22	20206830	1	1	Good	0		1	3	Unexplained	Positive
Baka	202	22	20203931	0	1	Very good	0		2	3.5	Unexplained	Positive
Baka	202	22	20204332	1	3	Good	1		4	3.5	Explained	Positive
Baka	202	23	20207032	1	3	Good	1		3	2666667	Explained	Positive
Baka	202	22	20201430	1	1	Good	31		3	3333333	Explained	Positive
Baka	201	23	20101630	1	2	Good	0		3	3	Unexplained	Positive
Baka	202	22	20203630	1	1	Good	0		1	3	Unexplained	Positive
Baka	202	23	20202034	1	4	Good	1		3	2	Explained	Positive
Baka	202	23	20207631	0	4	Very good	1		2	3	Explained	Positive
Baka	202	22	20206832	1	3	Good	21		2	2.5	Explained	Positive
Baka	201	24	20200131	0	1	Good	0		1	3	Unexplained	Positive
Baka	201	24	20104332	1	2	Good	0		3	2333333	Unexplained	Positive
Baka	201	23	20102231	0	3	Good	1		3	2333333	Explained	Positive
Baka	201	23	20101230	1	2	Good	0		2	3	Unexplained	Positive
Baka	201	23	20102331	0	2	Good	0		2	3	Unexplained	Positive
Baka	202	22	20203933	0	3	Good	33		2	3	Explained	Positive
Baka	201	23	20100130	1	3	Good	1		3	3	Explained	Positive
Baka	202	22	20200331	0	1	Good	0		3	3333333	Unexplained	Positive
Baka	201	23	20104231	0	3	Good	1		1	3	Explained	Positive
Baka	202	22	20204531	0	1	Good	0		1	3	Unexplained	Positive
Baka	202	22	20203733	0	4	Good	0		4	2	Unexplained	Positive
Baka	202	22	20205430	1	1	Good	0		1	3	Unexplained	Positive
Baka	201	24	20100530	1	1	Good	0		3	3	Unexplained	Positive
Baka	201	24	20103033	0	3	Good	1		1	3	Explained	Positive
Baka	202	24	20201131	0	4	Good	1		3	3	Explained	Positive
Baka	202	22	20203631	0	1	Good	0		2	2	Unexplained	Positive
Baka	201	24	20101933	0	1	Good	0		2	3	Unexplained	Positive
Baka	202	22	20201730	1	1	Good	0		2	3.5	Unexplained	Positive
Baka	202	22	20203530	1	1	Good	0		2	2.5	Unexplained	Positive
Baka	202	22	20202530	1	3	Very good	1		4	3.25	Explained	Positive
Baka	201	23	20104631	0	2	Good	0		2	3	Unexplained	Positive
Baka	202	22	20203131	0	3	Good	1		3	3666667	Explained	Positive
Baka	201	23	20102930	1	1	Good	0		3	3	Unexplained	Positive
Baka	202	22	20203935	0	3	Good	1		3	3333333	Explained	Positive
Baka	201	23	20104336	1	1	Good	0		2	3	Unexplained	Positive
Baka	201	24	20102031	0	1	Good	0		3	3	Unexplained	Positive
Baka	201	23	20100530	1	2	Good	0		3	3	Unexplained	Positive
Baka	202	22	20201731	0	3	Very good	1		2	4	Explained	Positive
Baka	202	22	20206630	1	2	Very good	1		2	3	Explained	Positive
Baka	201	23	20100834	1	1	Good	0		2	3	Unexplained	Positive
Baka	201	23	20101831	0	2	Good	0		2	3	Unexplained	Positive
Baka	202	23	20202631	0	1	Very good	0		4	3.5	Unexplained	Positive
Baka	202	22	20206231	0	1	Good	0		1	3	Unexplained	Positive
Baka	202	22	20202531	0	3	Very good	1		3	2666667	Explained	Positive
Baka	202	24	20200331	0	4	Good	1		3	3333333	Explained	Positive
Baka	202	23	20202630	1	1	Good	1		4	2.5	Explained	Positive
Baka	201	23	20102431	0	1	Good	0		3	3	Unexplained	Positive
Baka	202	22	20201634	1	1	Good	0		2	3.5	Unexplained	Positive
Baka	202	22	20200534	1	1	Good	0		1	3	Unexplained	Positive
Baka	201	23	20102131	0	2	Good	0		3	3	Unexplained	Positive
Baka	201	23	20101831	0	1	Good	0		2	3	Unexplained	Positive
Baka	202	22	20201430	1	4	Good	0		3	3333333	Unexplained	Positive
Baka	202	22	20201330	1	1	Good	0		2	3	Unexplained	Positive
Baka	201	23	20102030	1	1	Good	0		3	3	Unexplained	Positive
Baka	202	23	20201431	0	1	Good	1		1	3	Explained	Positive
Baka	201	23	20100631	0	2	Good	0		2	3	Unexplained	Positive
Baka	202	22	20205231	0	1	Good	0		3	3	Unexplained	Positive
Baka	201	24	20101331	0	1	Good	0		3	3	Unexplained	Positive
Baka	201	23	20100834	1	2	Good	0		2	3	Unexplained	Positive
Baka	202	22	20201331	0	4	Good	1		3	2	Explained	Positive
Baka	202	24	20206131	0	2	Very good	1		2	4	Explained	Positive
Baka	202	22	20203931	0	4	Good	1		2	3.5	Explained	Positive
Baka	201	23	20103231	0	1	Good	0		3	3	Unexplained	Positive
Baka	201	24	20101430	1	3	Very good	1		1	4	Explained	Positive
Baka	201	24	20103231	0	3	Good	1		3	3	Explained	Positive
Baka	201	24	20104131	0	1	Very good	0		2	4	Unexplained	Positive
Baka	201	23	20103330	1	2	Good	0		2	3	Unexplained	Positive
Baka	201	23	20103431	0	2	Good	0		2	3	Unexplained	Positive
Baka	201	23	20100532	1	2	Good	0		3	3	Unexplained	Positive
Baka	201	23	20104730	1	2	Good	0		3	3	Unexplained	Positive
Baka	201	23	20103430	1	1	Good	0		2	3	Unexplained	Positive
Baka	202	24	20202630	1	3	Good	1		4	2.5	Explained	Positive
Baka	201	23	20100731	0	1	Good	0		3	2333333	Unexplained	Positive
Baka	202	22	20205230	1	4	Good	1		3	2666667	Explained	Positive
Baka	201	23	20102031	0	3	Good	1		3	3	Explained	Positive
Baka	201	24	20100532	1	1	Good	0		3	3	Unexplained	Positive
Baka	201	24	20103830	1	1	Good	0		3	3	Unexplained	Positive
Baka	201	23	20103531	0	1	Good	0		2	3	Unexplained	Positive
Baka	201	23	20102130	1	3	Good	1		3	3	Explained	Positive
Baka	202	23	20205930	1	1	Very good	0		3	3666667	Unexplained	Positive
Baka	201	23	20103630	1	1	Very good	0		3	3	Unexplained	Positive
Baka	201	23	20103630	1	2	Very good	0		3	3	Unexplained	Positive
Baka	202	24	20202530	1	1	Good	0		4	3.25	Unexplained	Positive
Baka	202	22	20200332	1	1	Very good	0		3	3333333	Unexplained	Positive
Baka	201	23	20101931	0	3	Good	1		3	3	Explained	Positive
Baka	202	22	20200731	0	3	Good	1		3	2666667	Explained	Positive
Baka	201	24	20103830	1	2	Good	0		3	3	Unexplained	Positive
Baka	202	22	20205530	1	4	Good	1		1	3	Explained	Positive
Baka	201	23	20103831	0	2	Good	0		3	3	Unexplained	Positive
Baka	202	23	20203934	1	2	Very good	1		4	3.25	Explained	Positive
Baka	202	22	20206730	1	1	Very good	10		1	4	Explained	Positive
Baka	202	22	30100130	1	1	Good	11		3	3	Explained	Positive
Baka	202	22	20205235	0	3	Very good	1		2	4	Explained	Positive
Baka	202	22	20200730	1	3	Very good	1		3	2666667	Explained	Positive
Baka	201	24	20101031	0	3	Good	1		1	3	Explained	Positive
Baka	202	23	20204331	0	3	Good	1		2	2.5	Explained	Positive
Baka	201	23	20100431	0	3	Good	13		3	2333333	Explained	Positive
Baka	202	22	20200830	1	1	Good	0		3	3666667	Unexplained	Positive
Baka	202	23	20203932	1	1	Good	0		1	3	Unexplained	Positive
Baka	202	22	20206131	0	1	Very good	0		2	4	Unexplained	Positive
Baka	201	24	20101830	1	1	Good	0		2	3	Unexplained	Positive
Baka	201	24	20104531	0	3	Good	1		3	3	Explained	Positive
Baka	201	23	20101330	1	2	Good	0		3	3	Unexplained	Positive
Baka	202	23	20202730	1	1	Very good	0		1	4	Unexplained	Positive
Baka	201	24	20102831	0	3	Very good	1		3	3333333	Explained	Positive
Baka	202	22	20203933	0	1	Good	0		2	3	Unexplained	Positive
Baka	201	23	20101330	1	1	Good	0		3	3	Unexplained	Positive
Baka	202	24	20203935	0	1	Very good	41		3	3333333	Explained	Positive
Baka	201	24	20104430	1	3	Good	1		1	3	Explained	Positive
Baka	202	24	20201330	1	3	Good	1		2	3	Explained	Positive
Baka	202	22	20205931	0	1	Good	1		2	3	Explained	Positive
Baka	202	23	20207830	1	1	Very good	0		2	4	Unexplained	Positive
Baka	201	23	20100530	1	3	Good	1		3	3	Explained	Positive
Baka	201	23	20100532	1	3	Good	1		3	3	Explained	Positive
Baka	202	22	20206230	1	1	Good	0		1	3	Unexplained	Positive
Baka	201	23	20104131	0	2	Very good	0		2	4	Unexplained	Positive
Baka	201	23	20100131	0	2	Good	0		4	3	Unexplained	Positive
Baka	202	24	20200332	1	4	Good	1		3	3333333	Explained	Positive
Baka	201	24	20104730	1	1	Good	0		3	3	Unexplained	Positive
Baka	201	23	20104530	1	3	Good	1		1	3	Explained	Positive
Baka	201	23	20100330	1	1	Good	0		3	3	Unexplained	Positive
Baka	201	23	20102430	1	3	Good	1		3	2333333	Explained	Positive
Baka	201	23	20103831	0	1	Good	0		3	3	Unexplained	Positive
Baka	201	24	20103831	0	3	Good	1		3	3	Explained	Positive
Baka	201	24	20102130	1	1	Good	0		3	3	Unexplained	Positive
Baka	201	23	20101030	1	1	Good	0		3	3	Unexplained	Positive
Baka	202	22	20205235	0	1	Very good	0		2	4	Unexplained	Positive
Baka	202	22	20203934	1	4	Good	1		4	3.25	Explained	Positive
Baka	201	23	20100232	1	2	Good	0		2	3	Unexplained	Positive
Baka	202	22	20205236	1	1	Very good	0		2	4	Unexplained	Positive
Baka	202	22	20203734	1	3	Very good	1		1	4	Explained	Positive
Baka	202	22	20200732	1	1	Good	0		1	3	Unexplained	Positive
Baka	201	23	20101231	0	1	Good	0		2	3	Unexplained	Positive
Baka	201	23	20101530	1	3	Good	1		3	3	Explained	Positive
Baka	201	24	20102830	1	3	Good	1		3	3	Explained	Positive
Baka	202	22	20200334	1	1	Good	0		2	3.5	Unexplained	Positive
Baka	202	22	20202131	0	1	Good	0		2	2.5	Unexplained	Positive
Baka	201	23	20102931	0	2	Good	0		3	3333333	Unexplained	Positive
Baka	201	23	20102630	1	3	Very good	1		3	2	Explained	Positive
Baka	202	23	20203831	0	1	Good	0		2	2	Unexplained	Positive
Baka	201	23	20102830	1	1	Good	0		3	3	Unexplained	Positive
Baka	201	24	20102431	0	3	Good	1		3	3	Explained	Positive
Baka	201	23	20102830	1	2	Good	0		3	3	Unexplained	Positive
Baka	202	23	20206431	0	1	Very good	0		3	3	Unexplained	Positive
Baka	201	23	20101930	1	3	Good	1		3	3666667	Explained	Positive
Baka	201	24	20104531	0	1	Good	0		3	3	Unexplained	Positive
Baka	202	22	20201130	1	1	Good	0		3	3	Unexplained	Positive
Baka	202	22	20200631	0	3	Very good	1		3	2333333	Explained	Positive
Baka	201	23	20100331	0	3	Good	1		3	3	Explained	Positive
Baka	201	23	20102730	1	2	Good	0		3	3333333	Unexplained	Positive
Baka	202	22	20204930	1	1	Good	0		1	3	Unexplained	Positive
Baka	202	22	20203934	1	1	Good	0		4	3.25	Unexplained	Positive
Baka	202	22	20201630	1	3	Very good	1		2	3.5	Explained	Positive
Baka	201	23	20101431	0	3	Very good	1		3	3333333	Explained	Positive
Baka	201	23	20103530	1	2	Good	0		3	3	Unexplained	Positive
Baka	201	23	20101331	0	3	Good	1		3	3	Explained	Positive
Baka	202	23	20202130	1	2	Very good	1		3	2666667	Explained	Positive
Baka	202	23	20204030	1	1	Good	0		2	3.5	Unexplained	Positive
Baka	201	23	20102331	0	1	Good	0		2	3	Unexplained	Positive
Baka	202	22	20201930	1	3	Good	1		2	2	Explained	Positive
Baka	201	23	20102030	1	3	Good	1		3	3	Explained	Positive
Baka	202	23	20200831	0	3	Very good	1		2	3.5	Explained	Positive
Baka	201	24	20103331	0	1	Good	0		2	3	Unexplained	Positive
Baka	202	22	30100231	0	3	Good	0		3	3	Unexplained	Positive
Baka	202	22	20201031	0	1	Good	0		1	3	Unexplained	Positive
Baka	202	24	20200830	1	3	Very good	1		3	3666667	Explained	Positive
Baka	201	24	20101531	0	1	Good	0		3	3333333	Unexplained	Positive
Baka	201	23	20102831	0	1	Good	0		3	3333333	Unexplained	Positive
Baka	201	23	20103531	0	2	Good	0		2	3	Unexplained	Positive
Baka	201	23	20100631	0	1	Good	0		2	3	Unexplained	Positive
Baka	201	23	20101830	1	2	Good	0		2	3	Unexplained	Positive
Baka	202	23	20201334	1	3	Good	1		2	3.5	Explained	Positive
Baka	201	23	20100233	0	2	Good	10		2	3	Explained	Positive
Baka	201	24	20102730	1	1	Good	0		3	3333333	Unexplained	Positive
Baka	201	23	20101231	0	2	Good	0		2	3	Unexplained	Positive
Baka	201	23	20101330	1	3	Good	1		3	3	Explained	Positive
Baka	202	22	20200330	1	1	Good	0		2	3	Unexplained	Positive
Baka	202	22	30100130	1	3	Good	0		3	3	Unexplained	Positive
Baka	202	22	20200531	0	3	Good	0		3	3	Unexplained	Positive
Baka	201	24	20100531	0	1	Good	0		3	2666667	Unexplained	Positive
Baka	201	23	20101531	0	3	Very good	1		3	3333333	Explained	Positive
Baka	202	24	20201231	0	1	Good	0		2	2	Unexplained	Positive
Baka	202	22	20203736	1	3	Very good	22		2	3.5	Explained	Positive
Baka	202	22	20200331	0	3	Very good	1		3	3333333	Explained	Positive
Baka	202	22	20204230	1	1	Good	0		1	3	Unexplained	Positive
Baka	201	23	20101331	0	2	Good	0		3	3	Unexplained	Positive
Baka	202	22	20200830	1	3	Very good	1		3	3666667	Explained	Positive
Baka	202	22	20206330	1	3	Good	1		2	2.5	Explained	Positive
Baka	202	22	20204330	1	1	Good	0		3	2333333	Unexplained	Positive
Baka	202	23	20205631	0	1	Very good	0		1	4	Unexplained	Positive
Baka	201	23	20102632	1	3	Good	1		1	3	Explained	Positive
Baka	201	23	20101431	0	2	Good	10		3	3333333	Explained	Positive
Baka	201	23	20100931	0	2	Good	0		2	3	Unexplained	Positive
Baka	202	22	20201630	1	1	Good	0		2	3.5	Unexplained	Positive
Baka	202	22	20203930	1	1	Good	0		3	2666667	Unexplained	Positive
Baka	202	22	20200530	1	3	Good	0		3	2333333	Unexplained	Positive
Baka	201	24	20100131	0	4	Good	1		4	3	Explained	Positive
Baka	202	22	20204933	0	1	Very good	0		1	4	Unexplained	Positive
Baka	202	22	20200831	0	1	Good	0		2	3.5	Unexplained	Positive
Baka	202	22	20201731	0	1	Very good	0		2	4	Unexplained	Positive
Baka	202	24	20208131	0	4	Good	1		3	3	Explained	Positive
Baka	201	23	20103031	0	1	Good	0		2	3	Unexplained	Positive
Baka	202	23	20201831	0	1	Good	11		1	3	Explained	Positive
Baka	202	24	20208531	0	3	Very good	1		2	3	Explained	Positive
Baka	202	22	20201530	1	1	Good	0		1	3	Unexplained	Positive
Baka	202	22	20201130	1	4	Good	1		3	3	Explained	Positive
Baka	201	24	20101931	0	1	Good	0		3	3	Unexplained	Positive
Baka	201	23	20102131	0	3	Good	1		3	3	Explained	Positive
Baka	201	23	20104030	1	3	Good	1		3	1666667	Explained	Positive
Baka	202	24	20202530	1	4	Very good	1		4	3.25	Explained	Positive
Baka	202	22	20205231	0	4	Good	1		3	3	Explained	Positive
Baka	202	22	20205330	1	1	Good	0		2	2	Unexplained	Positive
Baka	202	22	20206531	0	1	Good	0		2	3	Unexplained	Positive
Baka	201	23	20100330	1	2	Good	0		3	3	Unexplained	Positive
Baka	202	22	20207830	1	3	Very good	1		2	4	Explained	Positive
Baka	202	22	20201030	1	3	Good	1		2	2.5	Explained	Positive
Baka	202	24	20204330	1	3	Good	1		3	2333333	Explained	Positive
Baka	202	24	20205930	1	3	Very good	1		3	3666667	Explained	Positive
Baka	202	22	20207032	1	1	Good	1		3	2666667	Explained	Positive
Baka	201	23	20100531	0	2	Good	0		3	2666667	Unexplained	Positive
Baka	201	23	20102130	1	2	Good	0		3	3	Unexplained	Positive
Punan	302	32	30201230	1	1	Not good	31	41	2	1.5	Explained	Negative
Punan	302	32	30202132	1	4	Not good	11	50	3	1333333	Explained	Negative
Punan	301	33	30101931	0	4	Not good	11		3	1	Explained	Negative
Punan	301	33	30100930	1	3	Not good	12	21	3	1666667	Explained	Negative
Punan	301	31	30200230	1	3	Not good	13	11	3	1666667	Explained	Negative
Punan	301	31	30101631	0	2	Not good	13	11	2	1	Explained	Negative
Punan	301	31	30100831	0	2	Not good	11		3	1	Explained	Negative
Punan	302	32	30200531	0	1	Not good	41	21	3	1666667	Explained	Negative
Punan	301	33	30101630	1	3	Not good	13		4	1	Explained	Negative
Punan	301	33	30101630	1	4	Not good	41	1	4	1	Explained	Negative
Punan	301	33	30101931	0	3	Not good	13		3	1	Explained	Negative
Punan	302	32	30200730	1	3	Not good	13	11	3	2333333	Explained	Negative
Punan	301	33	30102131	0	2	Very bad	11		3	.6666667	Explained	Negative
Punan	302	32	30200430	1	2	Very bad	13	12	3	.3333333	Explained	Negative
Punan	301	31	30100930	1	1	Not good	12		3	1666667	Explained	Negative
Punan	301	31	30103131	0	4	Not good	11		2	1.5	Explained	Negative
Punan	301	33	30102031	0	4	Not good	23		3	2666667	Explained	Negative
Punan	302	32	30202430	1	2	Not good	13	11	3	2	Explained	Negative
Punan	301	31	30102831	0	2	Not good	11		3	2	Explained	Negative
Punan	302	32	30201630	1	3	Not good	13	11	3	1333333	Explained	Negative
Punan	302	32	30200432	1	3	Not good	13	11	3	2333333	Explained	Negative
Punan	301	33	30102230	1	3	Not good	11		3	1666667	Explained	Negative
Punan	302	32	30202330	1	4	Not good	13		3	2	Explained	Negative
Punan	301	33	30100430	1	3	Not good	11		3	.6666667	Explained	Negative
Punan	301	33	30101631	0	3	Not good	13		2	1	Explained	Negative
Punan	301	31	30100530	1	1	Very bad	31		3	.6666667	Explained	Negative
Punan	301	33	30100431	0	2	Not good	11		3	1	Explained	Negative
Punan	302	32	30200430	1	3	Very bad	11		3	.3333333	Explained	Negative
Punan	301	33	30100631	0	2	Not good	11		3	1666667	Explained	Negative
Punan	301	31	30102830	1	4	Not good	20		3	2	Explained	Negative
Punan	301	31	30100731	0	1	Not good	11		3	2	Explained	Negative
Punan	302	32	30201530	1	1	Not good	13	11	4	2.25	Explained	Negative
Punan	301	33	30100432	1	3	Not good	0		4	2.5	Unexplained	Negative
Punan	301	31	30102530	1	3	Not good	0		3	1666667	Unexplained	Negative
Punan	301	33	30100430	1	1	Very bad	11		3	.6666667	Explained	Negative
Punan	301	31	30100430	1	2	Not good	11		3	.6666667	Explained	Negative
Punan	301	33	30102931	0	3	Not good	13	42	3	2	Explained	Negative
Punan	302	32	30201630	1	2	Very bad	13	11	3	1333333	Explained	Negative
Punan	302	32	30200431	0	3	Not good	13	12	2	1.5	Explained	Negative
Punan	301	31	30101531	0	3	Not good	41		1	1	Explained	Negative
Punan	301	31	30101630	1	1	Not good	31		4	1	Explained	Negative
Punan	301	33	30102131	0	3	Not good	31	11	3	.6666667	Explained	Negative
Punan	301	33	30100531	0	2	Not good	11		3	2333333	Explained	Negative
Punan	302	32	30202030	1	4	Not good	13	11	4	1.25	Explained	Negative
Punan	301	31	30100931	0	1	Very bad	11		3	1333333	Explained	Negative
Punan	301	31	30200130	1	3	Not good	13	11	3	2	Explained	Negative
Punan	302	32	30201430	1	4	Not good	13	11	4	1.75	Explained	Negative
Punan	302	32	30201330	1	4	Not good	13		3	2	Explained	Negative
Punan	301	33	30102631	0	3	Not good	11		3	2333333	Explained	Negative
Punan	301	33	30100831	0	3	Not good	42		3	1	Explained	Negative
Punan	302	32	30201031	0	3	Not good	13	11	2	1.5	Explained	Negative
Punan	301	31	30102531	0	4	Not good	11		3	1	Explained	Negative
Punan	301	31	30101630	1	4	Not good	23		4	1	Explained	Negative
Punan	301	33	30100431	0	3	Not good	11		3	1	Explained	Negative
Punan	301	31	30102431	0	3	Not good	11		3	1	Explained	Negative
Punan	302	32	30201130	1	4	Not good	13	21	3	2	Explained	Negative
Punan	302	32	30201530	1	3	Not good	13	41	4	2.25	Explained	Negative
Punan	302	32	30201930	1	2	Very bad	23	11	4	2.25	Explained	Negative
Punan	301	31	30100530	1	3	Not good	11		3	.6666667	Explained	Negative
Punan	302	32	30200930	1	2	Not good	13	11	4	2.5	Explained	Negative
Punan	301	31	30102531	0	3	Not good	11		3	1	Explained	Negative
Punan	301	33	30100631	0	3	Not good	0		3	1666667	Unexplained	Negative
Punan	302	32	30202030	1	2	Not good	11		4	1.25	Explained	Negative
Punan	302	32	30202231	0	3	Not good	12		3	2666667	Explained	Negative
Punan	302	32	30201030	1	3	Not good	13		4	2.5	Explained	Negative
Punan	301	31	30102630	1	2	Very bad	31	11	3	1	Explained	Negative
Punan	301	33	30102431	0	1	Not good	11		3	1	Explained	Negative
Punan	302	32	30200532	1	2	Very bad	13	11	3	1333333	Explained	Negative
Punan	302	32	30202331	0	4	Not good	13	11	4	1.75	Explained	Negative
Punan	301	31	30200230	1	2	Not good	11		3	1666667	Explained	Negative
Punan	301	31	30100431	0	1	Not good	11		3	1	Explained	Negative
Punan	301	31	30102430	1	2	Very bad	11		3	1666667	Explained	Negative
Punan	302	32	30201830	1	4	Not good	13	12	3	2666667	Explained	Negative
Punan	301	31	30100730	1	1	Not good	0		3	2	Unexplained	Negative
Punan	301	31	30100831	0	1	Not good	11		3	1	Explained	Negative
Punan	301	33	30102530	1	1	Not good	11		3	1666667	Explained	Negative
Punan	301	33	30100331	0	3	Not good	13		3	2	Explained	Negative
Punan	301	31	30102431	0	2	Not good	11		3	1	Explained	Negative
Punan	301	33	30102630	1	3	Not good	11		3	1	Explained	Negative
Punan	302	32	30202131	0	4	Not good	13	12	2	2	Explained	Negative
Punan	302	32	30202331	0	2	Not good	0		4	1.75	Unexplained	Negative
Punan	301	33	30101231	0	1	Not good	13	11	4	2.5	Explained	Negative
Punan	302	32	30200831	0	3	Not good	42		3	2666667	Explained	Negative
Punan	302	32	30201430	1	2	Not good	0		4	1.75	Unexplained	Negative
Punan	302	32	30202030	1	3	Not good	13		4	1.25	Explained	Negative
Punan	301	31	30102131	0	1	Not good	11		3	.6666667	Explained	Negative
Punan	301	33	30102330	1	2	Not good	11		3	2	Explained	Negative
Punan	301	33	30100530	1	2	Not good	11		3	.6666667	Explained	Negative
Punan	301	31	30102533	0	1	Not good	0		3	2	Unexplained	Negative
Punan	301	33	30101330	1	2	Not good	13	42	3	2	Explained	Negative
Punan	302	32	30202330	1	3	Not good	13	11	3	2	Explained	Negative
Punan	301	33	30101931	0	2	Not good	11		3	1	Explained	Negative
Punan	301	33	30100630	1	2	Very bad	11		3	1333333	Explained	Negative
Punan	301	33	30100931	0	3	Not good	21	23	3	1333333	Explained	Negative
Punan	302	32	30202132	1	2	Very bad	13	11	3	1333333	Explained	Negative
Punan	301	33	30102531	0	1	Not good	11		3	1	Explained	Negative
Punan	302	32	30200430	1	4	Not good	13	12	3	.3333333	Explained	Negative
Punan	302	32	30200531	0	2	Not good	41		3	1666667	Explained	Negative
Punan	301	33	30200130	1	4	Fair	1		3	2	Explained	Neutral
Punan	301	31	30102731	0	4	Fair	0		2	2.5	Unexplained	Neutral
Punan	301	33	30100533	0	1	Fair	11		3	2666667	Explained	Neutral
Punan	301	33	30102931	0	1	Fair	11		3	2	Explained	Neutral
Punan	301	33	30102430	1	1	Fair	11		3	1666667	Explained	Neutral
Punan	301	31	30102330	1	1	Fair	11		3	2	Explained	Neutral
Punan	302	32	30201330	1	3	Fair	13		3	2	Explained	Neutral
Punan	302	32	30201030	1	1	Fair	0		4	2.5	Unexplained	Neutral
Punan	301	31	30101830	1	1	Fair	0		3	2666667	Unexplained	Neutral
Punan	301	33	30100730	1	2	Fair	0		3	2	Unexplained	Neutral
Punan	301	31	30100630	1	1	Fair	11		3	1333333	Explained	Neutral
Punan	302	32	30200930	1	1	Fair	1		4	2.5	Explained	Neutral
Punan	302	32	30200532	1	3	Fair	13	11	3	1333333	Explained	Neutral
Punan	302	32	30201130	1	1	Fair	0		3	2	Unexplained	Neutral
Punan	301	33	30102830	1	1	Fair	13	31	3	2	Explained	Neutral
Punan	302	32	30202430	1	3	Fair	13	50	3	2	Explained	Neutral
Punan	301	33	30102533	0	4	Fair	1		3	2	Explained	Neutral
Punan	301	31	30100932	1	1	Fair	0		3	2666667	Unexplained	Neutral
Punan	301	31	30100933	0	1	Fair	11		3	2666667	Explained	Neutral
Punan	301	33	30100330	1	3	Fair	0		3	2666667	Unexplained	Neutral
Punan	301	31	30101031	0	1	Fair	1		2	2.5	Explained	Neutral
Punan	301	33	30102230	1	2	Fair	0		3	1666667	Unexplained	Neutral
Punan	301	33	30102831	0	1	Fair	11		3	2	Explained	Neutral
Punan	301	31	30100934	1	1	Fair	0		3	2666667	Unexplained	Neutral
Punan	302	32	30201631	0	1	Fair	1		2	2.5	Explained	Neutral
Punan	302	32	30200731	0	1	Fair	41		2	2.5	Explained	Neutral
Punan	302	32	30202030	1	1	Fair	13	23	4	1.25	Explained	Neutral
Punan	301	31	30102230	1	1	Fair	11		3	1666667	Explained	Neutral
Punan	302	32	30201230	1	3	Fair	1		2	1.5	Explained	Neutral
Punan	301	33	30101330	1	3	Fair	0		3	2	Unexplained	Neutral
Punan	302	32	30200431	0	4	Fair	13	12	2	1.5	Explained	Neutral
Punan	302	32	30201430	1	3	Fair	1		4	1.75	Explained	Neutral
Punan	301	31	30102130	1	1	Fair	11		3	2666667	Explained	Neutral
Punan	301	33	30102030	1	3	Fair	0		3	2333333	Unexplained	Neutral
Punan	302	32	30202130	1	1	Fair	13	23	2	3	Explained	Neutral
Punan	301	31	30102630	1	1	Fair	11		3	1	Explained	Neutral
Punan	301	31	30103131	0	3	Fair	0		2	1.5	Unexplained	Neutral
Punan	302	32	30200532	1	1	Fair	0		3	1333333	Unexplained	Neutral
Punan	301	33	30102030	1	1	Fair	11	12	3	2333333	Explained	Neutral
Punan	301	33	30200231	0	3	Fair	13	11	3	3	Explained	Neutral
Punan	302	32	30201031	0	1	Fair	13	11	2	1.5	Explained	Neutral
Punan	301	33	30100630	1	3	Fair	1		3	1333333	Explained	Neutral
Punan	302	32	30202331	0	3	Fair	13	12	4	1.75	Explained	Neutral
Punan	301	31	30100331	0	1	Fair	0		3	2	Unexplained	Neutral
Punan	301	31	30100731	0	2	Fair	0		3	2	Unexplained	Neutral
Punan	302	32	30201531	0	3	Good	1		4	3	Explained	Positive
Punan	301	33	30103130	1	3	Good	0		1	3	Unexplained	Positive
Punan	301	33	30102130	1	2	Good	0		3	2666667	Unexplained	Positive
Punan	301	31	30102331	0	2	Good	0		2	3	Unexplained	Positive
Punan	302	32	30200531	0	3	Good	1		3	1666667	Explained	Positive
Punan	302	32	30202130	1	2	Very good	13		2	3	Explained	Positive
Punan	302	32	30201431	0	1	Good	0		1	3	Unexplained	Positive
Punan	302	32	30201631	0	3	Good	1		2	2.5	Explained	Positive
Punan	301	31	30100331	0	2	Good	0		3	2	Unexplained	Positive
Punan	302	32	30201730	1	2	Very good	1		2	3.5	Explained	Positive
Punan	301	33	30101331	0	2	Good	0		4	3	Unexplained	Positive
Punan	301	33	30100935	0	3	Good	0		3	3	Unexplained	Positive
Punan	302	32	30201730	1	3	Good	1		2	3.5	Explained	Positive
Punan	301	31	30102530	1	2	Good	0		3	1666667	Unexplained	Positive
Punan	302	32	30200931	0	2	Very good	1		3	3666667	Explained	Positive
Punan	301	33	30200230	1	1	Good	0		3	1666667	Unexplained	Positive
Punan	302	32	30201930	1	1	Good	0		4	2.25	Unexplained	Positive
Punan	301	31	30101231	0	2	Good	0		4	2.5	Unexplained	Positive
Punan	302	32	30200631	0	4	Good	0		3	3333333	Unexplained	Positive
Punan	302	32	30200630	1	1	Good	0		3	3333333	Unexplained	Positive
Punan	301	31	30102633	0	1	Good	0		3	3	Unexplained	Positive
Punan	301	33	30101831	0	3	Good	0		3	3	Unexplained	Positive
Punan	301	31	30200131	0	3	Good	1		2	3	Explained	Positive
Punan	302	32	30201130	1	3	Good	1		3	2	Explained	Positive
Punan	301	31	30101331	0	3	Good	0		4	3	Unexplained	Positive
Punan	302	32	30200930	1	3	Very good	1		4	2.5	Explained	Positive
Punan	302	32	30201830	1	1	Good	0		3	2666667	Unexplained	Positive
Punan	302	32	30200330	1	3	Good	0		3	3333333	Unexplained	Positive
Punan	301	33	30102631	0	2	Good	0		3	2333333	Unexplained	Positive
Punan	301	33	30200231	0	2	Very good	1		3	3	Explained	Positive
Punan	302	32	30200830	1	1	Good	0		3	3333333	Unexplained	Positive
Punan	301	33	30102932	1	3	Good	0		3	3	Unexplained	Positive
Punan	301	31	30102932	1	1	Good	0		3	3	Unexplained	Positive
Punan	301	33	30102930	1	2	Good	0		3	3	Unexplained	Positive
Punan	301	33	30102930	1	1	Good	11		3	3	Explained	Positive
Punan	301	33	30102730	1	4	Good	0		3	3	Unexplained	Positive
Punan	301	31	30102631	0	1	Good	11	42	3	2333333	Explained	Positive
Punan	301	31	30102231	0	2	Good	0		3	3	Unexplained	Positive
Punan	301	31	30102231	0	1	Good	0		3	3	Unexplained	Positive
Punan	301	33	30102130	1	3	Good	0		3	2666667	Unexplained	Positive
Punan	301	31	30101731	0	3	Good	0		1	3	Unexplained	Positive
Punan	301	31	30102031	0	1	Good	0		3	2666667	Unexplained	Positive
Punan	302	32	30200730	1	1	Good	0		3	2333333	Unexplained	Positive
Punan	301	33	30100933	0	2	Good	0		3	2666667	Unexplained	Positive
Punan	302	32	30201131	0	4	Good	1		3	3	Explained	Positive
Punan	301	33	30100531	0	1	Good	11		3	2333333	Explained	Positive
Punan	302	32	30202132	1	1	Good	0		3	1333333	Unexplained	Positive
Punan	301	33	30101530	1	3	Good	0		1	3	Unexplained	Positive
Punan	302	32	30200730	1	2	Good	1	11	3	2333333	Explained	Positive
Punan	302	32	30200831	0	4	Good	1		3	2666667	Explained	Positive
Punan	301	33	30101031	0	3	Good	0		2	2.5	Unexplained	Positive
Punan	302	32	30201530	1	4	Good	1		4	2.25	Explained	Positive
Punan	301	33	30100934	1	3	Good	0		3	2666667	Unexplained	Positive
Punan	301	33	30100830	1	3	Good	0		3	3	Unexplained	Positive
Punan	301	33	30100933	0	3	Good	0		3	2666667	Unexplained	Positive
Punan	302	32	30201231	0	2	Very good	0		2	3.5	Unexplained	Positive
Punan	301	33	30100932	1	3	Good	0		3	2666667	Unexplained	Positive
Punan	301	31	30100932	1	2	Good	0		3	2666667	Unexplained	Positive
Punan	302	32	30202231	0	2	Very good	13	50	3	2666667	Explained	Positive
Punan	301	31	30100830	1	2	Good	0		3	3	Unexplained	Positive
Punan	301	31	30102830	1	3	Good	0		3	2	Unexplained	Positive
Punan	301	33	30100533	0	3	Good	0		3	2666667	Unexplained	Positive
Punan	301	31	30100531	0	3	Good	0		3	2333333	Unexplained	Positive
Punan	302	32	30200930	1	4	Good	0		4	2.5	Unexplained	Positive
Punan	301	33	30100433	0	3	Good	0		3	3	Unexplained	Positive
Punan	302	32	30201030	1	4	Good	1		4	2.5	Explained	Positive
Punan	302	32	30201630	1	1	Good	0		3	1333333	Unexplained	Positive
Punan	301	33	30102535	0	3	Good	0		3	3333333	Unexplained	Positive
Punan	302	32	30202031	0	1	Good	1		3	3333333	Explained	Positive
Punan	301	33	30200330	1	1	Good	0		3	3333333	Unexplained	Positive
Punan	302	32	30200931	0	3	Very good	1		3	3666667	Explained	Positive
Punan	301	33	30101831	0	1	Good	11		3	3	Explained	Positive
Punan	302	32	30201530	1	2	Very good	1		4	2.25	Explained	Positive
Punan	301	33	30101230	1	1	Good	11		3	3	Explained	Positive
Punan	301	33	30102533	0	3	Good	0		3	2	Unexplained	Positive
Punan	301	31	30103011	0	1	Good	0		1	3	Unexplained	Positive
Punan	302	32	30200831	0	2	Very good	1		3	2666667	Explained	Positive
Punan	301	31	30100631	0	1	Good	11		3	1666667	Explained	Positive
Punan	301	33	30102933	0	3	Good	0		3	3	Unexplained	Positive
Punan	301	33	30100330	1	2	Good	0		3	2666667	Unexplained	Positive
Punan	302	32	30200731	0	3	Good	1		2	2.5	Explained	Positive
Punan	301	31	30102731	0	1	Good	0		2	2.5	Unexplained	Positive
Punan	301	31	30102535	0	1	Good	0		3	3333333	Unexplained	Positive
Punan	302	32	30201531	0	1	Good	13	11	4	3	Explained	Positive
Punan	301	33	30102930	1	3	Good	0		3	3	Unexplained	Positive
Punan	301	33	30101230	1	4	Good	0		3	3	Unexplained	Positive
Punan	302	32	30201833	0	2	Very good	1		1	4	Explained	Positive
Punan	301	33	30102730	1	3	Good	0		3	3	Unexplained	Positive
Punan	301	31	30102933	0	1	Good	11		3	3	Explained	Positive
Punan	301	33	30100533	0	2	Good	0		3	2666667	Unexplained	Positive
Punan	302	32	30200830	1	3	Good	1		3	3333333	Explained	Positive
Punan	301	31	30100433	0	4	Good	0		3	3	Unexplained	Positive
Punan	302	32	30202430	1	1	Good	0		3	2	Unexplained	Positive
Punan	301	33	30101830	1	3	Good	0		3	2666667	Unexplained	Positive
Punan	302	32	30201830	1	2	Very good	1		3	2666667	Explained	Positive
Punan	301	33	30103133	0	3	Good	0		1	3	Unexplained	Positive
Punan	302	32	30200330	1	2	Very good	1		3	3333333	Explained	Positive
Punan	301	33	30102933	0	2	Good	0		3	3	Unexplained	Positive
Punan	302	32	30201331	0	4	Good	1		2	3	Explained	Positive
Punan	301	33	30100935	0	4	Good	0		3	3	Unexplained	Positive
Punan	301	31	30100432	1	4	Good	0		4	2.5	Unexplained	Positive
Punan	302	32	30202431	0	2	Very good	1		3	3333333	Explained	Positive
Punan	301	33	30102633	0	3	Good	0		3	3	Unexplained	Positive
Punan	302	32	30200931	0	4	Good	1		3	3666667	Explained	Positive
Punan	301	31	30102831	0	3	Good	0		3	2	Unexplained	Positive
Punan	301	31	30101230	1	2	Good	0		3	3	Unexplained	Positive
Punan	301	31	30100935	0	1	Good	0		3	3	Unexplained	Positive
Punan	301	31	30100330	1	1	Good	0		3	2666667	Unexplained	Positive
Punan	301	33	30100934	1	4	Good	0		3	2666667	Unexplained	Positive
Punan	302	32	30201030	1	2	Very good	0		4	2.5	Unexplained	Positive
Punan	302	32	30202031	0	3	Good	1		3	3333333	Explained	Positive
Punan	301	31	30101330	1	1	Good	0		3	2	Unexplained	Positive
Punan	302	32	30202031	0	2	Very good	1		3	3333333	Explained	Positive
Punan	301	31	30101831	0	4	Good	0		3	3	Unexplained	Positive
Punan	302	32	30200432	1	1	Good	0		3	2333333	Unexplained	Positive
Punan	301	31	30100931	0	2	Good	0		3	1333333	Unexplained	Positive
Punan	301	31	30100432	1	1	Good	0		4	2.5	Unexplained	Positive
Punan	301	33	30100731	0	3	Good	0		3	2	Unexplained	Positive
Punan	302	32	30200432	1	2	Good	1		3	2333333	Explained	Positive
Punan	301	33	30102330	1	4	Good	0		3	2	Unexplained	Positive
Punan	302	32	30201930	1	4	Good	13		4	2.25	Explained	Positive
Punan	301	31	30200130	1	1	Good	0		3	2	Unexplained	Positive
Punan	301	31	30200131	0	1	Good	0		2	3	Unexplained	Positive
Punan	302	32	30201330	1	1	Good	0		3	2	Unexplained	Positive
Punan	302	32	30201731	0	4	Good	1		1	3	Explained	Positive
Punan	302	32	30202131	0	2	Good	1		2	2	Explained	Positive
Punan	301	33	30101231	0	3	Good	0		4	2.5	Unexplained	Positive
Punan	301	31	30100432	1	2	Good	0		4	2.5	Unexplained	Positive
Punan	301	31	30100830	1	1	Good	0		3	3	Unexplained	Positive
Punan	301	31	30100433	0	1	Good	0		3	3	Unexplained	Positive
Punan	301	33	30102030	1	4	Good	0		3	2333333	Unexplained	Positive
Punan	302	32	30200631	0	2	Very good	1		3	3333333	Explained	Positive
Punan	302	32	30201531	0	4	Good	1		4	3	Explained	Positive
Punan	302	32	30200631	0	1	Good	0		3	3333333	Unexplained	Positive
Punan	302	32	30202331	0	1	Good	0		4	1.75	Unexplained	Positive
Punan	301	31	30101331	0	1	Good	11		4	3	Explained	Positive
Punan	302	32	30201131	0	3	Good	1		3	3	Explained	Positive
Punan	302	32	30201930	1	3	Good	1		4	2.25	Explained	Positive
Punan	302	32	30201531	0	2	Good	1		4	3	Explained	Positive
Punan	302	32	30202330	1	2	Very good	1		3	2	Explained	Positive
Punan	301	31	30102031	0	2	Very good	0		3	2666667	Unexplained	Positive
Punan	301	31	30103030	1	1	Good	0		1	3	Unexplained	Positive
Punan	301	31	30102730	1	1	Good	0		3	3	Unexplained	Positive
Punan	301	33	30102633	0	2	Good	0		3	3	Unexplained	Positive
Punan	302	32	30200331	0	1	Good	0		2	3.5	Unexplained	Positive
Punan	301	31	30102331	0	1	Good	11		2	3	Explained	Positive
Punan	301	33	30101331	0	3	Good	0		4	3	Unexplained	Positive
Punan	302	32	30200331	0	2	Very good	1		2	3.5	Explained	Positive
Punan	302	32	30201331	0	1	Good	1		2	3	Explained	Positive
Punan	301	33	30102231	0	3	Good	0		3	3	Unexplained	Positive
Punan	301	33	30102931	0	2	Good	13	11	3	2	Explained	Positive
Punan	301	31	30102430	1	3	Good	0		3	1666667	Unexplained	Positive
Punan	301	33	30101830	1	2	Good	11		3	2666667	Explained	Positive
Punan	302	32	30202231	0	1	Good	0		3	2666667	Unexplained	Positive
Punan	302	32	30200830	1	2	Very good	1		3	3333333	Explained	Positive
Punan	301	33	30200231	0	1	Good	0		3	3	Unexplained	Positive
Punan	301	33	30100730	1	3	Good	0		3	2	Unexplained	Positive
Punan	302	32	30200630	1	2	Very good	13		3	3333333	Explained	Positive
Punan	302	32	30201430	1	1	Good	0		4	1.75	Unexplained	Positive
Punan	302	32	30201131	0	1	Good	1		3	3	Explained	Positive
Punan	302	32	30201231	0	4	Good	1		2	3.5	Explained	Positive
Punan	301	33	30102535	0	2	Very good	0		3	3333333	Unexplained	Positive
Punan	301	33	30101231	0	4	Good	0		4	2.5	Unexplained	Positive
Punan	302	32	30200630	1	3	Good	1		3	3333333	Explained	Positive
Punan	301	33	30102932	1	2	Good	0		3	3	Unexplained	Positive
Punan	301	31	30100930	1	2	Good	0		3	1666667	Unexplained	Positive
Punan	302	32	30202431	0	3	Good	1		3	3333333	Explained	Positive
Punan	302	32	30202431	0	4	Good	13	50	3	3333333	Explained	Positive
